# Supplementary material for: (E)-3-[3,4-Bis(meth­oxy­methoxy)phen­yl]-1-(7-hy­droxy-5-meth­oxy-2,2-dimethyl­chroman-8-yl)prop-2-en-1-one
Source: Acta Crystallogr Sect E Struct Rep Online. 2011 Aug 11;67(Pt 9):o2300. doi: 10.1107/S160053681103131X (PMC3200863; doi:10.1107/S160053681103131X)
Supplement: Supplementary file 1 [file e-67-o2300-sup1.cif]

##############################################################################
#                                                                            #
# This CIF contains the data in a paper accepted for publication in          #
# Acta Crystallographica Section E. It conforms to the requirements of       #
# Notes for Authors for Acta Crystallographica Section E, and has been       #
# peer reviewed under the auspices of the IUCr Commission on Journals.       #
#                                                                            #
# Full details of the Crystallographic Information File format               #
# are given in the paper "The Crystallographic Information File (CIF):       #
# a New Standard Archive File for Crystallography" by S. R. Hall, F. H.      #
# Allen and I. D. Brown [Acta Cryst. (1991), A47, 655-685].                  #
#                                                                            #
# The current version of the core CIF dictionary is obtainable from          #
# ftp://ftp.iucr.org/pub/cif_core.dic.                                       #
#                                                                            #
# Software is freely available for graphical display of the structure(s)     #
# in this CIF. For information consult the CIF software page                 #
# http://www.iucr.org/resources/cif/software.                                #
#                                                                            #
# This file may be used for bona fide research purposes within the           #
# scientific community so long as proper attribution is given to the journal # 
# article from which it was obtained.                                        #
#                                                                            #
##############################################################################
data_global
_audit_creation_method     SHELXL-97
_journal_date_recd_electronic     2011-08-02
_journal_date_accepted     2011-08-03
_journal_name_full     'Acta Crystallographica, Section E'
_journal_year     2011
_journal_volume     67
_journal_issue      9
_journal_page_first     o2300
_journal_page_last     o2300
_journal_paper_category     QO
_journal_coeditor_code     HB6345
_publ_contact_author
;
     Dr. Seik Weng Ng
     Department of Chemistry
     University of Malaya
     50603 Kuala Lumpur
     Malaysia
;
_publ_contact_author_email     seikweng@um.edu.my
_publ_contact_author_fax     '03 7967 4193'
_publ_contact_author_phone     '03 7967 6778'
_publ_section_title
;\
(<i>E</i>)-3-[3,4-Bis(methoxymethoxy)phenyl]-1-(7-hydroxy-5-methoxy-2,2-\
dimethylchroman-8-yl)prop-2-en-1-one
;
loop_
    _publ_author_name
    _publ_author_address
    'Hashim, Nur Athirah'
;
     Department of Chemistry
     Universiti Teknologi Malaysia
     81310 Skudai
     Johor
     Malaysia
;
    'Ahmad, Farediah'
;
     Department of Chemistry
     Universiti Teknologi Malaysia
     81310 Skudai
     Johor
     Malaysia
;
    'Basar, Norazah'
;
     Department of Chemistry
     Universiti Teknologi Malaysia
     81310 Skudai
     Johor
     Malaysia
;
    'Awang, Khalijah'
;
     Department of Chemistry
     University of Malaya
     50603 Kuala Lumpur
     Malaysia
;
    'Ng, Seik Weng'
;
     Department of Chemistry
     University of Malaya
     50603 Kuala Lumpur
     Malaysia
     and
    Chemistry Department
    Faculty of Science
    King Abdulaziz University
    PO Box 80203 Jeddah
    Saudi Arabia
;
data_I
_audit_creation_method     SHELXL-97
_chemical_name_systematic
;
(<i>E</i>)-3-[3,4-Bis(methoxymethoxy)phenyl]-1-(7-hydroxy-5-methoxy-
2,2-dimethylchroman-8-yl)prop-2-en-1-one
;
_chemical_name_common     ?
_chemical_formula_moiety     'C25 H30 O8'
_chemical_formula_sum     'C25 H30 O8'
_chemical_formula_iupac     'C25 H30 O8'
_chemical_formula_weight     458.49
_chemical_melting_point     ?
_symmetry_cell_setting     monoclinic
_symmetry_space_group_name_H-M     'P c'
_symmetry_space_group_name_Hall     'P -2yc'
loop_
    _symmetry_equiv_pos_as_xyz
    'x, y, z'
    'x, -y, z+1/2'
_cell_length_a     9.5990(8)
_cell_length_b     8.3294(7)
_cell_length_c     14.7444(12)
_cell_angle_alpha     90.00
_cell_angle_beta     107.6840(10)
_cell_angle_gamma     90.00
_cell_volume     1123.17(16)
_cell_formula_units_Z     2
_cell_measurement_reflns_used     3857
_cell_measurement_theta_min     2.23
_cell_measurement_theta_max     28.22
_cell_measurement_temperature     100(2)
_exptl_crystal_description     prism
_exptl_crystal_colour     orange
_exptl_crystal_size_max     0.30
_exptl_crystal_size_mid     0.25
_exptl_crystal_size_min     0.05
_exptl_crystal_density_diffrn     1.356
_exptl_crystal_density_meas     ?
_exptl_crystal_density_method     'not measured'
_exptl_crystal_F_000     488
_exptl_absorpt_coefficient_mu     0.101
_exptl_absorpt_correction_type     none
_diffrn_ambient_temperature     100(2)
_diffrn_radiation_type     MoK\a
_diffrn_radiation_wavelength     0.71073
_diffrn_radiation_source     'fine-focus sealed tube'
_diffrn_radiation_monochromator     graphite
_diffrn_measurement_device_type     'Bruker SMART APEX CCD'
_diffrn_measurement_method     \w
_diffrn_detector_area_resol_mean     ?
_diffrn_reflns_number     10316
_diffrn_reflns_av_R_equivalents     0.0370
_diffrn_reflns_av_sigmaI/netI     0.0304
_diffrn_reflns_theta_min     2.23
_diffrn_reflns_theta_max     27.50
_diffrn_reflns_theta_full     27.50
_diffrn_measured_fraction_theta_max     0.998
_diffrn_measured_fraction_theta_full     0.998
_diffrn_reflns_limit_h_min     -12
_diffrn_reflns_limit_h_max     12
_diffrn_reflns_limit_k_min     -10
_diffrn_reflns_limit_k_max     10
_diffrn_reflns_limit_l_min     -19
_diffrn_reflns_limit_l_max     19
_diffrn_standards_number     0
_diffrn_standards_interval_count     0
_diffrn_standards_interval_time     0
_diffrn_standards_decay_%     0
_reflns_number_total     2576
_reflns_number_gt     2433
_reflns_threshold_expression     I>2\s(I)
_refine_ls_structure_factor_coef     Fsqd
_refine_ls_matrix_type     full
_refine_ls_R_factor_all     0.0351
_refine_ls_R_factor_gt     0.0323
_refine_ls_wR_factor_gt     0.0803
_refine_ls_wR_factor_ref     0.0824
_refine_ls_goodness_of_fit_ref     1.062
_refine_ls_restrained_S_all     1.062
_refine_ls_number_reflns     2576
_refine_ls_number_parameters     302
_refine_ls_number_restraints     2
_refine_ls_hydrogen_treatment     mixed
_refine_ls_weighting_scheme     calc
_refine_ls_weighting_details
         'calc w=1/[\s^2^(Fo^2^)+(0.0491P)^2^+0.1273P] where P=(Fo^2^+2Fc^2^)/3'
_atom_sites_solution_hydrogens     geom
_atom_sites_solution_primary     direct
_atom_sites_solution_secondary     difmap
_refine_ls_shift/su_max     0.001
_refine_ls_shift/su_mean     0.001
_refine_diff_density_max     0.248
_refine_diff_density_min     -0.204
_refine_ls_extinction_method     none
_refine_ls_extinction_coef     ?
_refine_ls_abs_structure_details     ?
loop_
    _atom_type_symbol
    _atom_type_description
    _atom_type_scat_dispersion_real
    _atom_type_scat_dispersion_imag
    _atom_type_scat_source
    'C' 'C' 0.0033 0.0000
                         'International Tables Vol C Tables 4.2.6.8 and 6.1.1.4'
    'H' 'H' 0.0000 0.0000
                         'International Tables Vol C Tables 4.2.6.8 and 6.1.1.4'
    'O' 'O' 0.0106 0.0000
                         'International Tables Vol C Tables 4.2.6.8 and 6.1.1.4'
_computing_data_collection     'APEX2 (Bruker, 2009)'
_computing_cell_refinement     'SAINT (Bruker, 2009)'
_computing_data_reduction     'SAINT (Bruker, 2009)'
_computing_structure_solution     'SHELXS97 (Sheldrick, 2008)'
_computing_structure_refinement     'SHELXL97 (Sheldrick, 2008)'
_computing_molecular_graphics     'X-SEED (Barbour, 2001)'
_computing_publication_material     'publCIF (Westrip, 2010)'
loop_
    _atom_site_type_symbol
    _atom_site_label
    _atom_site_fract_x
    _atom_site_fract_y
    _atom_site_fract_z
    _atom_site_U_iso_or_equiv
    _atom_site_adp_type
    _atom_site_calc_flag
    _atom_site_refinement_flags
    _atom_site_occupancy
    _atom_site_symmetry_multiplicity
    _atom_site_disorder_assembly
    _atom_site_disorder_group
    O O1 0.50254(17) 0.07085(17) 0.49935(10) 0.0174(3) Uani d . 1 1 . .
    O O2 0.69328(17) 0.04190(19) 0.83437(11) 0.0204(3) Uani d . 1 1 . .
    O O3 0.79441(18) 0.4985(2) 0.67354(12) 0.0221(3) Uani d . 1 1 . .
    H H3 0.777(4) 0.526(4) 0.612(3) 0.042(9) Uiso d . 1 1 . .
    O O4 0.68542(17) 0.51474(19) 0.49826(11) 0.0198(3) Uani d . 1 1 . .
    O O5 0.01705(16) 0.23344(18) 0.10555(10) 0.0178(3) Uani d . 1 1 . .
    O O6 0.06369(19) 0.0284(2) 0.22016(12) 0.0251(4) Uani d . 1 1 . .
    O O7 0.05288(16) 0.41671(18) -0.02881(10) 0.0187(3) Uani d . 1 1 . .
    O O8 0.05354(17) 0.66810(19) -0.10124(11) 0.0210(3) Uani d . 1 1 . .
    C C1 0.4074(2) -0.0676(2) 0.49859(16) 0.0181(4) Uani d . 1 1 . .
    C C2 0.3732(3) -0.1334(3) 0.39786(16) 0.0237(5) Uani d . 1 1 . .
    H H2A 0.4635 -0.1720 0.3874 0.036 Uiso calc R 1 1 . .
    H H2B 0.3304 -0.0482 0.3520 0.036 Uiso calc R 1 1 . .
    H H2C 0.3036 -0.2224 0.3894 0.036 Uiso calc R 1 1 . .
    C C3 0.2692(2) -0.0069(3) 0.51717(18) 0.0228(5) Uani d . 1 1 . .
    H H3A 0.2199 0.0701 0.4675 0.034 Uiso calc R 1 1 . .
    H H3B 0.2949 0.0460 0.5795 0.034 Uiso calc R 1 1 . .
    H H3C 0.2038 -0.0975 0.5165 0.034 Uiso calc R 1 1 . .
    C C4 0.4918(2) -0.1879(3) 0.57238(15) 0.0194(4) Uani d . 1 1 . .
    H H4A 0.5793 -0.2241 0.5559 0.023 Uiso calc R 1 1 . .
    H H4B 0.4295 -0.2829 0.5718 0.023 Uiso calc R 1 1 . .
    C C5 0.5390(2) -0.1138(3) 0.67197(15) 0.0193(4) Uani d . 1 1 . .
    H H5A 0.4542 -0.1096 0.6969 0.023 Uiso calc R 1 1 . .
    H H5B 0.6152 -0.1819 0.7153 0.023 Uiso calc R 1 1 . .
    C C6 0.5981(2) 0.0529(2) 0.66954(15) 0.0160(4) Uani d . 1 1 . .
    C C7 0.5763(2) 0.1365(3) 0.58478(15) 0.0149(4) Uani d . 1 1 . .
    C C8 0.6366(2) 0.2927(3) 0.58144(15) 0.0148(4) Uani d . 1 1 . .
    C C9 0.7257(2) 0.3568(3) 0.66940(15) 0.0166(4) Uani d . 1 1 . .
    C C10 0.7437(2) 0.2780(3) 0.75539(15) 0.0174(4) Uani d . 1 1 . .
    H H10 0.7988 0.3259 0.8137 0.021 Uiso calc R 1 1 . .
    C C11 0.6798(2) 0.1281(3) 0.75453(15) 0.0161(4) Uani d . 1 1 . .
    C C12 0.7820(3) 0.1083(3) 0.92334(15) 0.0225(5) Uani d . 1 1 . .
    H H12A 0.7826 0.0346 0.9753 0.034 Uiso calc R 1 1 . .
    H H12B 0.7416 0.2120 0.9342 0.034 Uiso calc R 1 1 . .
    H H12C 0.8822 0.1233 0.9211 0.034 Uiso calc R 1 1 . .
    C C13 0.6066(2) 0.3942(3) 0.49629(14) 0.0150(4) Uani d . 1 1 . .
    C C14 0.4826(2) 0.3661(3) 0.41004(15) 0.0163(4) Uani d . 1 1 . .
    H H14 0.4162 0.2807 0.4081 0.020 Uiso calc R 1 1 . .
    C C15 0.4642(2) 0.4620(3) 0.33424(15) 0.0167(4) Uani d . 1 1 . .
    H H15 0.5348 0.5446 0.3407 0.020 Uiso calc R 1 1 . .
    C C16 0.3495(2) 0.4553(3) 0.24339(15) 0.0160(4) Uani d . 1 1 . .
    C C17 0.3573(2) 0.5633(2) 0.17258(15) 0.0178(4) Uani d . 1 1 . .
    H H17 0.4318 0.6428 0.1869 0.021 Uiso calc R 1 1 . .
    C C18 0.2588(2) 0.5565(3) 0.08200(15) 0.0174(4) Uani d . 1 1 . .
    H H18 0.2660 0.6310 0.0349 0.021 Uiso calc R 1 1 . .
    C C19 0.1493(2) 0.4408(3) 0.05985(14) 0.0163(4) Uani d . 1 1 . .
    C C20 0.1330(2) 0.3372(2) 0.13222(15) 0.0147(4) Uani d . 1 1 . .
    C C21 0.2341(2) 0.3429(2) 0.22193(15) 0.0159(4) Uani d . 1 1 . .
    H H21 0.2257 0.2703 0.2697 0.019 Uiso calc R 1 1 . .
    C C22 -0.0247(2) 0.1575(3) 0.18001(15) 0.0201(4) Uani d . 1 1 . .
    H H22A -0.0210 0.2375 0.2303 0.024 Uiso calc R 1 1 . .
    H H22B -0.1270 0.1199 0.1543 0.024 Uiso calc R 1 1 . .
    C C23 0.0360(3) -0.1112(3) 0.16131(19) 0.0282(5) Uani d . 1 1 . .
    H H23A 0.1017 -0.1979 0.1934 0.042 Uiso calc R 1 1 . .
    H H23B 0.0531 -0.0866 0.1006 0.042 Uiso calc R 1 1 . .
    H H23C -0.0657 -0.1451 0.1496 0.042 Uiso calc R 1 1 . .
    C C24 0.0800(2) 0.5048(3) -0.10506(15) 0.0178(4) Uani d . 1 1 . .
    H H24A 0.1831 0.4887 -0.1030 0.021 Uiso calc R 1 1 . .
    H H24B 0.0171 0.4616 -0.1664 0.021 Uiso calc R 1 1 . .
    C C25 -0.0952(3) 0.7036(3) -0.10670(18) 0.0271(5) Uani d . 1 1 . .
    H H25A -0.1074 0.8200 -0.1034 0.041 Uiso calc R 1 1 . .
    H H25B -0.1188 0.6520 -0.0535 0.041 Uiso calc R 1 1 . .
    H H25C -0.1607 0.6630 -0.1670 0.041 Uiso calc R 1 1 . .
loop_
    _atom_site_aniso_label
    _atom_site_aniso_U_11
    _atom_site_aniso_U_22
    _atom_site_aniso_U_33
    _atom_site_aniso_U_12
    _atom_site_aniso_U_13
    _atom_site_aniso_U_23
    O1 0.0221(8) 0.0131(7) 0.0157(7) -0.0047(6) 0.0039(6) -0.0013(6)
    O2 0.0239(8) 0.0202(8) 0.0156(7) -0.0001(6) 0.0038(6) 0.0013(6)
    O3 0.0244(8) 0.0185(8) 0.0178(8) -0.0070(6) -0.0018(6) 0.0009(6)
    O4 0.0205(8) 0.0183(8) 0.0175(7) -0.0055(6) 0.0013(6) 0.0006(6)
    O5 0.0174(7) 0.0182(8) 0.0161(7) -0.0057(6) 0.0026(6) 0.0007(6)
    O6 0.0279(9) 0.0205(8) 0.0221(8) -0.0044(7) 0.0004(7) 0.0051(6)
    O7 0.0202(8) 0.0189(8) 0.0149(7) -0.0030(6) 0.0023(6) 0.0022(6)
    O8 0.0227(8) 0.0182(8) 0.0206(8) 0.0002(6) 0.0044(7) 0.0026(6)
    C1 0.0199(11) 0.0120(10) 0.0202(10) -0.0048(8) 0.0030(8) -0.0014(8)
    C2 0.0278(12) 0.0180(11) 0.0216(11) -0.0053(9) 0.0019(10) -0.0033(9)
    C3 0.0165(10) 0.0197(10) 0.0313(12) 0.0002(8) 0.0061(9) 0.0020(9)
    C4 0.0200(11) 0.0128(10) 0.0226(11) -0.0019(8) 0.0024(9) 0.0000(8)
    C5 0.0209(11) 0.0150(10) 0.0191(11) -0.0016(8) 0.0020(9) 0.0025(8)
    C6 0.0150(10) 0.0137(10) 0.0192(10) 0.0007(8) 0.0050(8) 0.0002(8)
    C7 0.0116(9) 0.0144(10) 0.0179(10) 0.0010(7) 0.0032(8) -0.0017(8)
    C8 0.0133(10) 0.0140(10) 0.0165(9) 0.0000(8) 0.0035(8) -0.0017(7)
    C9 0.0146(10) 0.0151(10) 0.0194(11) 0.0007(8) 0.0039(8) -0.0004(8)
    C10 0.0149(10) 0.0189(10) 0.0161(10) 0.0004(8) 0.0010(8) -0.0016(8)
    C11 0.0134(10) 0.0181(10) 0.0167(10) 0.0031(8) 0.0044(8) 0.0030(8)
    C12 0.0289(12) 0.0225(11) 0.0134(10) 0.0044(10) 0.0022(9) 0.0010(9)
    C13 0.0143(10) 0.0139(10) 0.0167(10) 0.0004(8) 0.0046(8) -0.0009(7)
    C14 0.0162(10) 0.0134(10) 0.0179(10) -0.0016(8) 0.0030(8) -0.0014(8)
    C15 0.0178(10) 0.0138(10) 0.0188(10) -0.0012(8) 0.0058(8) -0.0023(8)
    C16 0.0167(10) 0.0150(10) 0.0169(10) -0.0001(8) 0.0058(8) -0.0005(8)
    C17 0.0203(11) 0.0139(10) 0.0189(10) -0.0024(8) 0.0055(8) -0.0005(8)
    C18 0.0190(10) 0.0162(11) 0.0172(10) -0.0007(8) 0.0059(8) 0.0018(8)
    C19 0.0189(10) 0.0152(10) 0.0140(10) 0.0018(8) 0.0037(8) -0.0006(8)
    C20 0.0156(10) 0.0106(9) 0.0189(10) -0.0005(8) 0.0065(8) -0.0020(8)
    C21 0.0166(10) 0.0143(10) 0.0170(10) 0.0006(8) 0.0054(8) 0.0016(8)
    C22 0.0206(11) 0.0229(11) 0.0169(10) -0.0047(9) 0.0057(9) -0.0004(8)
    C23 0.0282(13) 0.0222(12) 0.0345(14) -0.0057(10) 0.0099(11) -0.0002(10)
    C24 0.0186(10) 0.0193(11) 0.0149(10) 0.0002(8) 0.0043(8) 0.0020(8)
    C25 0.0267(13) 0.0280(12) 0.0260(12) 0.0072(10) 0.0070(10) 0.0006(10)
loop_
    _geom_bond_atom_site_label_1
    _geom_bond_atom_site_label_2
    _geom_bond_site_symmetry_2
    _geom_bond_distance
    _geom_bond_publ_flag
    O1 C7 . 1.358(3) ?
    O1 C1 . 1.469(2) ?
    O2 C11 . 1.351(3) ?
    O2 C12 . 1.440(3) ?
    O3 C9 . 1.344(3) ?
    O3 H3 . 0.90(4) ?
    O4 C13 . 1.253(3) ?
    O5 C20 . 1.369(2) ?
    O5 C22 . 1.426(2) ?
    O6 C22 . 1.387(3) ?
    O6 C23 . 1.427(3) ?
    O7 C19 . 1.368(3) ?
    O7 C24 . 1.431(2) ?
    O8 C24 . 1.388(3) ?
    O8 C25 . 1.436(3) ?
    C1 C4 . 1.519(3) ?
    C1 C3 . 1.520(3) ?
    C1 C2 . 1.523(3) ?
    C2 H2A . 0.9800 ?
    C2 H2B . 0.9800 ?
    C2 H2C . 0.9800 ?
    C3 H3A . 0.9800 ?
    C3 H3B . 0.9800 ?
    C3 H3C . 0.9800 ?
    C4 C5 . 1.529(3) ?
    C4 H4A . 0.9900 ?
    C4 H4B . 0.9900 ?
    C5 C6 . 1.504(3) ?
    C5 H5A . 0.9900 ?
    C5 H5B . 0.9900 ?
    C6 C7 . 1.390(3) ?
    C6 C11 . 1.407(3) ?
    C7 C8 . 1.431(3) ?
    C8 C9 . 1.423(3) ?
    C8 C13 . 1.467(3) ?
    C9 C10 . 1.391(3) ?
    C10 C11 . 1.390(3) ?
    C10 H10 . 0.9500 ?
    C12 H12A . 0.9800 ?
    C12 H12B . 0.9800 ?
    C12 H12C . 0.9800 ?
    C13 C14 . 1.472(3) ?
    C14 C15 . 1.341(3) ?
    C14 H14 . 0.9500 ?
    C15 C16 . 1.454(3) ?
    C15 H15 . 0.9500 ?
    C16 C17 . 1.397(3) ?
    C16 C21 . 1.410(3) ?
    C17 C18 . 1.384(3) ?
    C17 H17 . 0.9500 ?
    C18 C19 . 1.389(3) ?
    C18 H18 . 0.9500 ?
    C19 C20 . 1.418(3) ?
    C20 C21 . 1.383(3) ?
    C21 H21 . 0.9500 ?
    C22 H22A . 0.9900 ?
    C22 H22B . 0.9900 ?
    C23 H23A . 0.9800 ?
    C23 H23B . 0.9800 ?
    C23 H23C . 0.9800 ?
    C24 H24A . 0.9900 ?
    C24 H24B . 0.9900 ?
    C25 H25A . 0.9800 ?
    C25 H25B . 0.9800 ?
    C25 H25C . 0.9800 ?
loop_
    _geom_angle_atom_site_label_1
    _geom_angle_atom_site_label_2
    _geom_angle_atom_site_label_3
    _geom_angle_site_symmetry_1
    _geom_angle_site_symmetry_3
    _geom_angle
    _geom_angle_publ_flag
    C7 O1 C1 . . 118.07(16) ?
    C11 O2 C12 . . 117.60(17) ?
    C9 O3 H3 . . 104(2) ?
    C20 O5 C22 . . 116.93(16) ?
    C22 O6 C23 . . 113.33(18) ?
    C19 O7 C24 . . 116.34(16) ?
    C24 O8 C25 . . 113.00(18) ?
    O1 C1 C4 . . 108.51(17) ?
    O1 C1 C3 . . 108.19(17) ?
    C4 C1 C3 . . 113.25(18) ?
    O1 C1 C2 . . 103.86(16) ?
    C4 C1 C2 . . 111.78(18) ?
    C3 C1 C2 . . 110.74(19) ?
    C1 C2 H2A . . 109.5 ?
    C1 C2 H2B . . 109.5 ?
    H2A C2 H2B . . 109.5 ?
    C1 C2 H2C . . 109.5 ?
    H2A C2 H2C . . 109.5 ?
    H2B C2 H2C . . 109.5 ?
    C1 C3 H3A . . 109.5 ?
    C1 C3 H3B . . 109.5 ?
    H3A C3 H3B . . 109.5 ?
    C1 C3 H3C . . 109.5 ?
    H3A C3 H3C . . 109.5 ?
    H3B C3 H3C . . 109.5 ?
    C1 C4 C5 . . 111.09(18) ?
    C1 C4 H4A . . 109.4 ?
    C5 C4 H4A . . 109.4 ?
    C1 C4 H4B . . 109.4 ?
    C5 C4 H4B . . 109.4 ?
    H4A C4 H4B . . 108.0 ?
    C6 C5 C4 . . 110.70(17) ?
    C6 C5 H5A . . 109.5 ?
    C4 C5 H5A . . 109.5 ?
    C6 C5 H5B . . 109.5 ?
    C4 C5 H5B . . 109.5 ?
    H5A C5 H5B . . 108.1 ?
    C7 C6 C11 . . 117.93(19) ?
    C7 C6 C5 . . 121.93(19) ?
    C11 C6 C5 . . 120.13(18) ?
    O1 C7 C6 . . 121.74(18) ?
    O1 C7 C8 . . 115.87(17) ?
    C6 C7 C8 . . 122.31(19) ?
    C9 C8 C7 . . 116.57(18) ?
    C9 C8 C13 . . 118.11(18) ?
    C7 C8 C13 . . 125.21(18) ?
    O3 C9 C10 . . 116.71(19) ?
    O3 C9 C8 . . 121.45(19) ?
    C10 C9 C8 . . 121.84(19) ?
    C9 C10 C11 . . 118.90(19) ?
    C9 C10 H10 . . 120.5 ?
    C11 C10 H10 . . 120.5 ?
    O2 C11 C10 . . 122.98(19) ?
    O2 C11 C6 . . 114.77(18) ?
    C10 C11 C6 . . 122.24(19) ?
    O2 C12 H12A . . 109.5 ?
    O2 C12 H12B . . 109.5 ?
    H12A C12 H12B . . 109.5 ?
    O2 C12 H12C . . 109.5 ?
    H12A C12 H12C . . 109.5 ?
    H12B C12 H12C . . 109.5 ?
    O4 C13 C8 . . 118.78(18) ?
    O4 C13 C14 . . 118.10(18) ?
    C8 C13 C14 . . 123.03(18) ?
    C15 C14 C13 . . 119.54(19) ?
    C15 C14 H14 . . 120.2 ?
    C13 C14 H14 . . 120.2 ?
    C14 C15 C16 . . 128.0(2) ?
    C14 C15 H15 . . 116.0 ?
    C16 C15 H15 . . 116.0 ?
    C17 C16 C21 . . 118.45(19) ?
    C17 C16 C15 . . 117.75(19) ?
    C21 C16 C15 . . 123.77(18) ?
    C18 C17 C16 . . 121.24(19) ?
    C18 C17 H17 . . 119.4 ?
    C16 C17 H17 . . 119.4 ?
    C17 C18 C19 . . 120.12(19) ?
    C17 C18 H18 . . 119.9 ?
    C19 C18 H18 . . 119.9 ?
    O7 C19 C18 . . 124.78(18) ?
    O7 C19 C20 . . 115.63(18) ?
    C18 C19 C20 . . 119.59(19) ?
    O5 C20 C21 . . 124.72(18) ?
    O5 C20 C19 . . 115.73(18) ?
    C21 C20 C19 . . 119.53(18) ?
    C20 C21 C16 . . 120.83(18) ?
    C20 C21 H21 . . 119.6 ?
    C16 C21 H21 . . 119.6 ?
    O6 C22 O5 . . 113.22(18) ?
    O6 C22 H22A . . 108.9 ?
    O5 C22 H22A . . 108.9 ?
    O6 C22 H22B . . 108.9 ?
    O5 C22 H22B . . 108.9 ?
    H22A C22 H22B . . 107.7 ?
    O6 C23 H23A . . 109.5 ?
    O6 C23 H23B . . 109.5 ?
    H23A C23 H23B . . 109.5 ?
    O6 C23 H23C . . 109.5 ?
    H23A C23 H23C . . 109.5 ?
    H23B C23 H23C . . 109.5 ?
    O8 C24 O7 . . 113.05(17) ?
    O8 C24 H24A . . 109.0 ?
    O7 C24 H24A . . 109.0 ?
    O8 C24 H24B . . 109.0 ?
    O7 C24 H24B . . 109.0 ?
    H24A C24 H24B . . 107.8 ?
    O8 C25 H25A . . 109.5 ?
    O8 C25 H25B . . 109.5 ?
    H25A C25 H25B . . 109.5 ?
    O8 C25 H25C . . 109.5 ?
    H25A C25 H25C . . 109.5 ?
    H25B C25 H25C . . 109.5 ?
loop_
    _geom_torsion_atom_site_label_1
    _geom_torsion_atom_site_label_2
    _geom_torsion_atom_site_label_3
    _geom_torsion_atom_site_label_4
    _geom_torsion_site_symmetry_1
    _geom_torsion_site_symmetry_2
    _geom_torsion_site_symmetry_3
    _geom_torsion_site_symmetry_4
    _geom_torsion
    _geom_torsion_publ_flag
    C7 O1 C1 C4 . . . . -47.8(2) ?
    C7 O1 C1 C3 . . . . 75.5(2) ?
    C7 O1 C1 C2 . . . . -166.83(18) ?
    O1 C1 C4 C5 . . . . 60.1(2) ?
    C3 C1 C4 C5 . . . . -60.0(2) ?
    C2 C1 C4 C5 . . . . 174.09(18) ?
    C1 C4 C5 C6 . . . . -43.8(2) ?
    C4 C5 C6 C7 . . . . 14.6(3) ?
    C4 C5 C6 C11 . . . . -164.52(19) ?
    C1 O1 C7 C6 . . . . 18.7(3) ?
    C1 O1 C7 C8 . . . . -164.55(17) ?
    C11 C6 C7 O1 . . . . 177.99(18) ?
    C5 C6 C7 O1 . . . . -1.2(3) ?
    C11 C6 C7 C8 . . . . 1.5(3) ?
    C5 C6 C7 C8 . . . . -177.66(19) ?
    O1 C7 C8 C9 . . . . -174.29(17) ?
    C6 C7 C8 C9 . . . . 2.4(3) ?
    O1 C7 C8 C13 . . . . 9.6(3) ?
    C6 C7 C8 C13 . . . . -173.71(19) ?
    C7 C8 C9 O3 . . . . 176.20(19) ?
    C13 C8 C9 O3 . . . . -7.4(3) ?
    C7 C8 C9 C10 . . . . -5.1(3) ?
    C13 C8 C9 C10 . . . . 171.26(19) ?
    O3 C9 C10 C11 . . . . -177.43(19) ?
    C8 C9 C10 C11 . . . . 3.8(3) ?
    C12 O2 C11 C10 . . . . -1.9(3) ?
    C12 O2 C11 C6 . . . . 176.82(18) ?
    C9 C10 C11 O2 . . . . 179.01(19) ?
    C9 C10 C11 C6 . . . . 0.4(3) ?
    C7 C6 C11 O2 . . . . 178.28(17) ?
    C5 C6 C11 O2 . . . . -2.6(3) ?
    C7 C6 C11 C10 . . . . -3.0(3) ?
    C5 C6 C11 C10 . . . . 176.19(19) ?
    C9 C8 C13 O4 . . . . 16.7(3) ?
    C7 C8 C13 O4 . . . . -167.3(2) ?
    C9 C8 C13 C14 . . . . -159.84(19) ?
    C7 C8 C13 C14 . . . . 16.2(3) ?
    O4 C13 C14 C15 . . . . 4.9(3) ?
    C8 C13 C14 C15 . . . . -178.5(2) ?
    C13 C14 C15 C16 . . . . -179.6(2) ?
    C14 C15 C16 C17 . . . . -176.5(2) ?
    C14 C15 C16 C21 . . . . 1.3(3) ?
    C21 C16 C17 C18 . . . . -2.9(3) ?
    C15 C16 C17 C18 . . . . 175.06(19) ?
    C16 C17 C18 C19 . . . . 0.0(3) ?
    C24 O7 C19 C18 . . . . 7.9(3) ?
    C24 O7 C19 C20 . . . . -171.75(17) ?
    C17 C18 C19 O7 . . . . -175.3(2) ?
    C17 C18 C19 C20 . . . . 4.3(3) ?
    C22 O5 C20 C21 . . . . 17.4(3) ?
    C22 O5 C20 C19 . . . . -164.53(18) ?
    O7 C19 C20 O5 . . . . -4.1(3) ?
    C18 C19 C20 O5 . . . . 176.19(18) ?
    O7 C19 C20 C21 . . . . 174.01(18) ?
    C18 C19 C20 C21 . . . . -5.7(3) ?
    O5 C20 C21 C16 . . . . -179.29(19) ?
    C19 C20 C21 C16 . . . . 2.7(3) ?
    C17 C16 C21 C20 . . . . 1.5(3) ?
    C15 C16 C21 C20 . . . . -176.33(19) ?
    C23 O6 C22 O5 . . . . -75.0(2) ?
    C20 O5 C22 O6 . . . . -79.4(2) ?
    C25 O8 C24 O7 . . . . -60.4(2) ?
    C19 O7 C24 O8 . . . . -70.3(2) ?
loop_
    _geom_hbond_atom_site_label_D
    _geom_hbond_atom_site_label_H
    _geom_hbond_atom_site_label_A
    _geom_hbond_site_symmetry_A
    _geom_hbond_distance_DH
    _geom_hbond_distance_HA
    _geom_hbond_distance_DA
    _geom_hbond_angle_DHA
    _geom_hbond_publ_flag
    O3 H3 O4 . 0.90(4) 1.65(4) 2.480(2) 153(3) yes
