# Supplementary material for: (E)-3-[3,4-Bis(meth­oxy­methoxy)phen­yl]-1-(7-hy­droxy-5-meth­oxy-2,2-dimethyl­chroman-8-yl)prop-2-en-1-one
Source: Acta Crystallogr Sect E Struct Rep Online. 2011 Aug 11;67(Pt 9):o2300. doi: 10.1107/S160053681103131X (PMC3200863; doi:10.1107/S160053681103131X)
Supplement: Supplementary file 2 [file e-67-o2300-Isup2.hkl]

# 
# h,k,l, Fc-squared, Fo-squared, sigma(Fo-squared) and status flag 
# 
data_I
_shelx_title '  Pc  2245 Friedel pairs' 
_shelx_refln_list_code          4 
_shelx_F_calc_maximum      180.03 
_exptl_crystal_F_000       488.00 
_reflns_d_resolution_high  0.7697 
 
loop_ 
 _symmetry_equiv_pos_as_xyz 
 'x, y, z' 
 'x, -y, z+1/2' 
 
_cell_length_a     9.5990 
_cell_length_b     8.3294 
_cell_length_c    14.7444 
_cell_angle_alpha  90.000 
_cell_angle_beta  107.684 
_cell_angle_gamma  90.000 
 
_shelx_F_squared_multiplier     1.000 
 
loop_ 
 _refln_index_h 
 _refln_index_k 
 _refln_index_l 
 _refln_F_squared_calc 
 _refln_F_squared_meas 
 _refln_F_squared_sigma 
 _refln_observed_status 
   1   0   0      607.76      584.90      9.80 o 
   2   0   0     3759.83     3807.25     70.50 o 
   3   0   0     4250.96     4318.97     61.46 o 
   4   0   0     1622.39     1561.49     23.63 o 
   5   0   0      775.44      726.96     12.78 o 
   6   0   0      359.94      367.26      7.66 o 
   7   0   0      289.14      288.06      6.87 o 
   8   0   0       33.34       37.59      3.25 o 
   9   0   0      828.40      879.64     32.25 o 
  10   0   0      116.77      123.76     12.35 o 
  11   0   0      181.69      197.43     14.69 o 
   1   1   0     1426.35     1387.13     14.13 o 
   2   1   0     1257.54     1246.39     12.97 o 
   3   1   0      717.19      695.24      9.42 o 
   4   1   0      179.73      182.05      3.13 o 
   5   1   0       14.14       10.47      1.53 o 
   6   1   0      110.92      120.92      2.86 o 
   7   1   0      221.43      214.07      4.90 o 
   8   1   0       72.51       76.12      4.07 o 
   9   1   0      120.14      135.04      5.26 o 
  10   1   0      167.96       71.79      9.29 o 
  11   1   0       91.13       65.60     29.12 o 
   0   2   0     4793.62     4922.37     69.81 o 
   1   2   0     1175.15     1225.22     12.91 o 
   2   2   0      872.85      881.81      9.62 o 
   3   2   0      672.75      671.77      7.68 o 
   4   2   0      321.24      335.42      4.48 o 
   5   2   0      261.98      251.95      3.84 o 
   6   2   0        3.17        3.40      0.77 o 
   7   2   0      273.97      267.44      6.35 o 
   8   2   0      280.47      266.37      6.68 o 
   9   2   0      164.24      162.34      7.95 o 
  10   2   0      249.19      243.08     10.82 o 
  11   2   0      223.16      242.29     20.29 o 
   0   3   0       89.85       90.00      2.68 o 
   1   3   0      373.66      354.35     14.60 o 
   2   3   0      554.40      619.38      8.21 o 
   3   3   0       40.74       45.96      1.36 o 
   4   3   0        9.46        8.09      0.91 o 
   5   3   0      481.27      477.45      7.18 o 
   6   3   0      480.88      478.09      9.09 o 
   7   3   0      144.76      143.96      4.70 o 
   8   3   0       81.76       71.89      3.97 o 
   9   3   0      236.91      241.17      6.85 o 
  10   3   0      219.40      221.78      6.93 o 
  11   3   0        1.90        4.86      3.25 o 
   0   4   0       20.77       23.35      1.76 o 
   1   4   0      315.67      363.49     12.71 o 
   2   4   0      501.78      554.94      7.27 o 
   3   4   0      285.55      296.46      4.41 o 
   4   4   0        9.55        7.22      0.75 o 
   5   4   0      121.92      110.92      3.86 o 
   6   4   0       54.61       47.40      4.10 o 
   7   4   0        3.17        4.31      1.61 o 
   8   4   0       39.15       38.63      3.21 o 
   9   4   0       15.79       18.75      2.62 o 
  10   4   0       10.90        8.77      2.83 o 
  11   4   0      106.38      111.53      6.14 o 
   0   5   0      898.56      978.21     16.49 o 
   1   5   0      663.16      676.06     10.61 o 
   2   5   0      106.45      113.81      2.67 o 
   3   5   0      192.68      184.30      3.52 o 
   4   5   0       33.08       41.82      2.11 o 
   5   5   0       38.18       38.81      2.78 o 
   6   5   0       10.54       15.30      2.06 o 
   7   5   0      111.32      119.60      5.44 o 
   8   5   0      130.50      113.83      5.08 o 
   9   5   0      161.49      149.43      5.83 o 
  10   5   0        1.80        1.74      1.93 o 
   0   6   0       99.65      105.81      4.95 o 
   1   6   0      141.02      148.92      4.56 o 
   2   6   0      200.77      215.64      5.17 o 
   3   6   0       25.90       29.16      1.73 o 
   4   6   0       14.20       17.77      2.06 o 
   5   6   0      157.98      146.99      4.92 o 
   6   6   0       48.57       44.25      4.66 o 
   7   6   0      122.53      112.83      5.03 o 
   8   6   0       94.08      101.62      6.73 o 
   9   6   0       11.83        6.05      2.64 o 
   0   7   0        7.77       11.48      2.40 o 
   1   7   0       77.25       84.49      2.89 o 
   2   7   0       35.80       37.47      2.29 o 
   3   7   0      381.48      351.95      7.84 o 
   4   7   0      177.77      162.53      6.52 o 
   5   7   0       53.51       50.13      3.79 o 
   6   7   0       19.31       19.52      3.10 o 
   7   7   0        3.62        2.45      2.15 o 
   8   7   0       14.56       20.64      3.49 o 
   9   7   0        2.25        1.69      2.51 o 
   0   8   0        0.87       -0.33      1.93 o 
   1   8   0      223.14      214.70      4.78 o 
   2   8   0       62.38       61.64      3.22 o 
   3   8   0       27.67       22.52      2.93 o 
   4   8   0      114.85      116.73      6.30 o 
   5   8   0       11.51       13.27      2.83 o 
   6   8   0       14.05       10.09      3.24 o 
   7   8   0       35.98       46.50      5.84 o 
   8   8   0       68.41       74.33      6.07 o 
   0   9   0       27.44       29.52      4.03 o 
   1   9   0      543.30      542.75     10.94 o 
   2   9   0        8.73        6.22      3.53 o 
   3   9   0        0.41       -0.41      1.42 o 
   4   9   0       72.69       83.00      8.24 o 
   5   9   0        1.49        3.93      2.37 o 
   6   9   0       69.01       78.01      9.27 o 
   0  10   0       63.79       54.16      7.96 o 
   1  10   0      129.50      130.68      8.74 o 
   2  10   0        1.81        1.59      2.69 o 
   3  10   0       14.07       14.05      5.28 o 
   4  10   0       47.84       59.62     15.93 o 
 -12   1   1       42.56       37.22      5.91 o 
 -11   1   1       62.76       70.77      7.10 o 
 -10   1   1        6.31        4.88      3.96 o 
  -9   1   1       83.52      100.53      4.29 o 
  -8   1   1       17.30       19.40      2.06 o 
  -7   1   1       83.21       88.76      2.52 o 
  -6   1   1      103.91      102.33      2.48 o 
  -5   1   1      496.35      508.32      6.59 o 
  -4   1   1      289.00      303.05      4.24 o 
  -3   1   1     3155.58     3195.88     32.47 o 
  -2   1   1     3659.21     3574.72     35.91 o 
  -1   1   1     3810.39     3873.13     38.99 o 
   0   1   1      120.07      108.18      1.50 o 
   1   1   1     3231.86     3178.46     39.06 o 
   2   1   1     1303.55     1182.78     33.52 o 
   3   1   1      348.97      336.61      4.26 o 
   4   1   1      102.08      100.51      2.02 o 
   5   1   1       82.90       84.77      2.04 o 
   6   1   1      245.29      260.10      5.38 o 
   7   1   1      213.13      204.71      6.66 o 
   8   1   1       77.62       82.97      4.75 o 
   9   1   1       33.72       33.47      8.13 o 
  10   1   1        4.03        8.23      3.12 o 
  11   1   1        2.78        3.64      3.46 o 
 -11   2   1      229.60      243.70     11.44 o 
 -10   2   1       67.20       67.64      4.15 o 
  -9   2   1      396.79      365.88      8.43 o 
  -8   2   1       83.72       85.65      4.19 o 
  -7   2   1       95.48       90.72      2.92 o 
  -6   2   1       42.20       39.18      1.64 o 
  -5   2   1       65.27       68.67      1.85 o 
  -4   2   1      583.50      573.83      7.01 o 
  -3   2   1       94.84       84.27      2.20 o 
  -2   2   1     2210.52     2177.51     22.44 o 
  -1   2   1     1630.15     1639.81     26.35 o 
   0   2   1     3109.52     3105.59     61.62 o 
   1   2   1      451.22      414.33      5.73 o 
   2   2   1      578.09      569.38      7.28 o 
   3   2   1      251.63      258.83      4.96 o 
   4   2   1       34.77       40.20      1.44 o 
   5   2   1      289.98      282.13      4.79 o 
   6   2   1       29.47       26.26      2.16 o 
   7   2   1       29.99       29.52      3.15 o 
   8   2   1       61.87       57.14      4.32 o 
   9   2   1      248.77      241.83      7.56 o 
  10   2   1       27.41       25.89      4.74 o 
  11   2   1      170.03      159.78     22.04 o 
 -11   3   1       70.62       60.36      6.77 o 
 -10   3   1       84.17       85.24      4.84 o 
  -9   3   1      129.12      125.72      5.05 o 
  -8   3   1      374.90      369.03      8.85 o 
  -7   3   1       16.34       16.62      2.03 o 
  -6   3   1      299.96      311.42      5.61 o 
  -5   3   1       39.90       41.11      1.48 o 
  -4   3   1      651.52      724.36      8.69 o 
  -3   3   1     2450.76     2542.33     26.50 o 
  -2   3   1      620.68      609.96      7.32 o 
  -1   3   1     1183.36     1134.17     53.05 o 
   0   3   1      482.39      453.33      9.33 o 
   1   3   1      349.23      381.33      4.93 o 
   2   3   1      337.05      327.91      4.38 o 
   3   3   1       12.51       11.80      1.17 o 
   4   3   1      585.34      611.50     10.11 o 
   5   3   1      136.07      140.97      4.39 o 
   6   3   1       26.70       26.79      2.33 o 
   7   3   1      186.05      169.56      5.15 o 
   8   3   1      326.89      335.13      8.01 o 
   9   3   1      277.35      257.63      7.22 o 
  10   3   1      137.47      138.11      6.31 o 
  11   3   1        1.01        1.55      2.92 o 
 -11   4   1        6.53        6.80      2.38 o 
 -10   4   1        7.03        6.78      2.17 o 
  -9   4   1       99.13       96.38      5.87 o 
  -8   4   1       34.51       34.99      3.05 o 
  -7   4   1       58.62       50.60      3.29 o 
  -6   4   1       31.99       30.20      2.48 o 
  -5   4   1      376.21      364.38      6.19 o 
  -4   4   1        8.40       11.30      0.99 o 
  -3   4   1       45.03       51.02      1.75 o 
  -2   4   1     1595.66     1671.66     20.03 o 
  -1   4   1      373.08      400.28      5.48 o 
   0   4   1      780.03      850.70     10.00 o 
   1   4   1     2037.45     2260.51     26.13 o 
   2   4   1      916.37     1006.10     11.57 o 
   3   4   1      174.84      178.29      3.04 o 
   4   4   1      512.62      507.91      7.52 o 
   5   4   1       92.54       90.29      4.08 o 
   6   4   1      698.46      658.41     11.85 o 
   7   4   1      682.33      656.23     12.23 o 
   8   4   1      118.75      118.18      4.92 o 
   9   4   1       42.95       39.44      3.45 o 
  10   4   1       21.94       23.64      3.10 o 
 -10   5   1        2.97        7.98      2.81 o 
  -9   5   1        1.08        1.45      1.74 o 
  -8   5   1      219.83      206.49      6.35 o 
  -7   5   1      330.15      301.29      7.53 o 
  -6   5   1       80.36       93.33      4.09 o 
  -5   5   1       59.93       55.85      3.20 o 
  -4   5   1       24.81       30.21      1.61 o 
  -3   5   1      899.68      990.04     11.90 o 
  -2   5   1       52.55       53.36      3.48 o 
  -1   5   1      359.59      365.93      5.47 o 
   0   5   1      212.22      228.36      4.00 o 
   1   5   1      216.58      203.73     25.61 o 
   2   5   1      534.60      560.06      7.46 o 
   3   5   1      299.31      312.76      4.86 o 
   4   5   1       11.80        8.36      1.55 o 
   5   5   1       44.83       39.34      2.85 o 
   6   5   1      207.62      195.83      5.77 o 
   7   5   1       48.89       45.04      3.41 o 
   8   5   1      180.02      175.20      6.00 o 
   9   5   1       20.97       20.14      2.90 o 
  10   5   1        4.63        3.44      2.52 o 
 -10   6   1       42.21       40.36      4.68 o 
  -9   6   1       23.83       22.69      3.55 o 
  -8   6   1       15.79       12.42      2.86 o 
  -7   6   1       55.98       55.71      3.75 o 
  -6   6   1       20.66       20.75      2.37 o 
  -5   6   1      108.31       92.78      4.07 o 
  -4   6   1       91.91       97.90      3.78 o 
  -3   6   1      265.96      256.61      4.68 o 
  -2   6   1       69.95       62.80      4.10 o 
  -1   6   1      114.99      124.18      3.06 o 
   0   6   1       46.30       53.58      2.48 o 
   1   6   1      185.10      181.38     20.00 o 
   2   6   1        1.61        4.05      1.14 o 
   3   6   1       12.07       14.73      1.85 o 
   4   6   1       73.41       82.30      4.09 o 
   5   6   1      339.65      322.99      9.40 o 
   6   6   1       66.79       59.77      3.81 o 
   7   6   1       55.67       51.84      4.52 o 
   8   6   1       94.70       97.23     11.16 o 
   9   6   1        2.68        9.16      2.41 o 
  -9   7   1        9.10        6.87      2.95 o 
  -8   7   1       11.20       12.68      3.20 o 
  -7   7   1      131.26      123.80      6.61 o 
  -6   7   1       31.53       25.72      5.23 o 
  -5   7   1        0.83        4.35      1.99 o 
  -4   7   1      107.51       90.82      5.24 o 
  -3   7   1      104.88      100.03      3.47 o 
  -2   7   1       26.68       27.18      2.07 o 
  -1   7   1      165.61      162.30      4.43 o 
   0   7   1      168.63      185.67      4.53 o 
   1   7   1      354.06      351.08      6.02 o 
   2   7   1      126.45      136.06      3.72 o 
   3   7   1      162.28      154.27      5.01 o 
   4   7   1      137.43      122.81      4.61 o 
   5   7   1       93.82       90.85      4.69 o 
   6   7   1       64.55       54.18      3.90 o 
   7   7   1       99.36      103.71      8.22 o 
   8   7   1       28.67       25.45      3.71 o 
  -8   8   1        0.08        1.43      2.49 o 
  -7   8   1       25.81       19.53      3.39 o 
  -6   8   1       54.34       51.13      4.67 o 
  -5   8   1       80.69       72.90      5.18 o 
  -4   8   1      149.17      150.12      6.32 o 
  -3   8   1       75.68       63.44     11.30 o 
  -2   8   1       64.08       67.55      3.81 o 
  -1   8   1       14.40       10.58      1.63 o 
   0   8   1      164.71      163.33      4.53 o 
   1   8   1      346.65      333.42      6.88 o 
   2   8   1      108.40       70.70     23.83 o 
   3   8   1      105.40      101.24      4.60 o 
   4   8   1       82.17       73.97      4.34 o 
   5   8   1      113.71      113.54      6.60 o 
   6   8   1       19.55       13.70      2.98 o 
   7   8   1        3.87        4.95      2.62 o 
  -6   9   1        2.13        3.22      2.44 o 
  -5   9   1       28.55       23.10      3.52 o 
  -4   9   1       34.34       39.71      4.20 o 
  -3   9   1      116.34      117.70      9.08 o 
  -2   9   1       92.44       86.19      5.44 o 
  -1   9   1      173.12      172.84      5.61 o 
   0   9   1       10.65       11.13      1.90 o 
   1   9   1       62.89       61.18      4.61 o 
   2   9   1       67.12       64.99      6.09 o 
   3   9   1       67.85       68.83      6.17 o 
   4   9   1       77.34       83.87      5.81 o 
   5   9   1       27.24       34.41      4.11 o 
   6   9   1       84.81       83.71      6.29 o 
  -4  10   1       50.42       36.23     13.19 o 
  -3  10   1       27.77       31.90      4.89 o 
  -2  10   1      108.80      113.14     11.66 o 
  -1  10   1       44.78       41.42      5.19 o 
   0  10   1       59.77       58.06      5.82 o 
   1  10   1       76.42       80.51      6.96 o 
   2  10   1       16.18       19.39      4.09 o 
   3  10   1       33.36       32.98      4.96 o 
   4  10   1       22.07       27.59      7.03 o 
 -12   0   2       18.51        7.87      4.58 o 
 -11   0   2       66.67       14.06      4.54 o 
  -9   0   2      121.91      106.69      7.30 o 
  -8   0   2      119.54      113.56      7.16 o 
  -7   0   2      257.19      258.68      7.53 o 
  -6   0   2      390.36      379.35     40.84 o 
  -5   0   2      760.01      726.30     24.06 o 
  -4   0   2      449.03      438.43     11.22 o 
  -3   0   2     3785.37     3864.25     55.23 o 
  -2   0   2     4919.53     5039.58     80.44 o 
  -1   0   2      767.26      737.01     15.23 o 
   0   0   2     2909.10     2745.55     69.29 o 
   1   0   2     1395.84     1366.37     19.97 o 
   2   0   2      239.12      215.80      6.12 o 
   3   0   2      235.34      251.02      5.01 o 
   4   0   2      483.13      453.30      8.26 o 
   5   0   2     2245.89     2275.29     34.22 o 
   6   0   2      148.22      146.88      4.37 o 
   7   0   2      368.41      372.39      8.24 o 
   8   0   2      940.63     1001.32     34.96 o 
   9   0   2      357.86      390.76     19.56 o 
  10   0   2       74.87       53.91      8.70 o 
  11   0   2       26.95       21.31      6.77 o 
 -12   1   2       14.71       17.69      4.49 o 
 -11   1   2      201.62      204.57     10.13 o 
 -10   1   2       26.15       29.09      3.40 o 
  -9   1   2       27.35       25.76      2.49 o 
  -8   1   2      176.58      174.42      3.83 o 
  -7   1   2      102.71       98.40      2.70 o 
  -6   1   2       51.57       50.99      1.96 o 
  -5   1   2     1942.70     2011.61     21.54 o 
  -4   1   2     1749.80     1762.98     18.77 o 
  -3   1   2     2702.11     2712.21     29.64 o 
  -2   1   2    32409.87    30793.36    516.51 o 
  -1   1   2     1506.24     1551.51     17.46 o 
   0   1   2      266.73      267.07      3.27 o 
   1   1   2     4600.58     4460.55     49.34 o 
   2   1   2     2219.47     2178.73     22.32 o 
   3   1   2      634.57      623.89     10.72 o 
   4   1   2      169.44      184.28      2.99 o 
   5   1   2      769.81      768.20      9.25 o 
   6   1   2      403.53      376.12      5.53 o 
   7   1   2      469.02      475.35      9.09 o 
   8   1   2      598.28      610.59     11.26 o 
   9   1   2      162.94      176.93      8.95 o 
  10   1   2       48.75       56.03      6.36 o 
  11   1   2       17.30       21.53      5.05 o 
 -12   2   2       33.55       44.73      8.21 o 
 -11   2   2      114.08      143.29      9.25 o 
 -10   2   2        8.40        7.38      1.98 o 
  -9   2   2        2.56        1.10      1.78 o 
  -8   2   2      240.15      227.63      6.00 o 
  -7   2   2      193.82      196.25      3.83 o 
  -6   2   2      260.93      261.26      4.35 o 
  -5   2   2      332.86      345.21      5.78 o 
  -4   2   2     1516.36     1658.94     17.87 o 
  -3   2   2      340.63      332.68      5.14 o 
  -2   2   2     4673.25     4664.85     51.24 o 
  -1   2   2       41.69       49.41      1.83 o 
   0   2   2      235.13      224.82      3.09 o 
   1   2   2      130.70      138.17      3.47 o 
   2   2   2      158.09      148.60      3.51 o 
   3   2   2      468.43      440.31      8.47 o 
   4   2   2      696.47      751.47     14.41 o 
   5   2   2       46.60       40.98      4.44 o 
   6   2   2      159.02      146.60      4.39 o 
   7   2   2      349.39      345.49      7.61 o 
   8   2   2       16.90       21.07      2.39 o 
   9   2   2      155.20      159.57      5.87 o 
  10   2   2        8.66        6.74      3.19 o 
  11   2   2        1.85        4.85      3.21 o 
 -11   3   2       97.36      104.17      5.61 o 
 -10   3   2       22.89       18.98      2.63 o 
  -9   3   2       58.25       55.05      3.69 o 
  -8   3   2       10.63        6.93      1.72 o 
  -7   3   2       36.05       41.11      3.50 o 
  -6   3   2       26.21       25.38      1.51 o 
  -5   3   2       51.22       50.91      2.27 o 
  -4   3   2      956.29     1045.24     11.99 o 
  -3   3   2      212.07      219.66      3.50 o 
  -2   3   2      723.50      740.16      8.66 o 
  -1   3   2      411.47      405.64      9.77 o 
   0   3   2      491.82      523.30      7.68 o 
   1   3   2      664.80      647.93     17.59 o 
   2   3   2     1602.61     1714.01     21.17 o 
   3   3   2      133.76      135.31      3.64 o 
   4   3   2      125.76      131.62      3.84 o 
   5   3   2       83.05       78.62      3.24 o 
   6   3   2      619.77      625.18     11.23 o 
   7   3   2       10.17       14.35      2.08 o 
   8   3   2      229.29      214.27      6.33 o 
   9   3   2       71.23       69.07      4.32 o 
  10   3   2       45.78       48.89      6.10 o 
 -11   4   2        8.82        6.52      3.38 o 
 -10   4   2       21.46       19.45      2.76 o 
  -9   4   2      111.57      106.46      5.50 o 
  -8   4   2       58.92       54.42      3.63 o 
  -7   4   2      282.33      261.43      6.57 o 
  -6   4   2        8.80       11.64      1.83 o 
  -5   4   2      104.46      109.15      2.60 o 
  -4   4   2      912.85      945.71     11.26 o 
  -3   4   2      863.89      912.48     10.83 o 
  -2   4   2      947.93     1017.99     12.75 o 
  -1   4   2       15.22       13.03      1.00 o 
   0   4   2       30.48       34.24      1.57 o 
   1   4   2       35.61       30.52      1.40 o 
   2   4   2        9.62       10.69      1.47 o 
   3   4   2      141.05      140.51      3.01 o 
   4   4   2      296.22      292.09      6.43 o 
   5   4   2      765.80      786.36     13.58 o 
   6   4   2      377.42      352.85      7.92 o 
   7   4   2      814.48      777.61     13.99 o 
   8   4   2      210.91      192.22      6.22 o 
   9   4   2        4.79        4.59      2.03 o 
  10   4   2       24.88       23.59      3.13 o 
 -10   5   2       88.74       98.50      7.35 o 
  -9   5   2       55.57       54.49      4.73 o 
  -8   5   2        1.21        2.71      1.69 o 
  -7   5   2      144.83      126.96      4.68 o 
  -6   5   2        0.71        2.58      1.25 o 
  -5   5   2      116.12      107.60      3.21 o 
  -4   5   2      186.91      202.19      3.95 o 
  -3   5   2       91.52       93.15      2.51 o 
  -2   5   2      149.99      151.90      5.11 o 
  -1   5   2      263.26      277.63      4.55 o 
   0   5   2       90.75       75.88      2.60 o 
   1   5   2      267.34      292.09      7.22 o 
   2   5   2       55.03       61.99      2.06 o 
   3   5   2       97.48       94.28      2.75 o 
   4   5   2      237.97      223.95      5.76 o 
   5   5   2       39.44       41.77      3.00 o 
   6   5   2      127.77      121.59      4.60 o 
   7   5   2        5.02        5.18      2.28 o 
   8   5   2       62.22       59.91      4.19 o 
   9   5   2       18.75       24.18      3.09 o 
  10   5   2        9.40        9.36      4.02 o 
 -10   6   2       46.79       47.79      4.98 o 
  -9   6   2        3.42        0.47      2.27 o 
  -8   6   2       15.40       15.86      2.99 o 
  -7   6   2        4.00        2.68      1.97 o 
  -6   6   2       95.21       81.65      8.06 o 
  -5   6   2      370.58      366.45      8.03 o 
  -4   6   2      137.66      134.11      3.71 o 
  -3   6   2       69.41       74.50      2.58 o 
  -2   6   2      254.20      272.39      5.25 o 
  -1   6   2      299.72      300.97      6.13 o 
   0   6   2      214.43      209.35      4.09 o 
   1   6   2       71.11       83.84      2.98 o 
   2   6   2      245.21      241.74      4.44 o 
   3   6   2      296.65      316.00      7.19 o 
   4   6   2        2.21        1.12      1.28 o 
   5   6   2        5.45        3.27      1.52 o 
   6   6   2      196.25      179.11      5.85 o 
   7   6   2       84.76       82.53      4.78 o 
   8   6   2        0.96        2.75      1.90 o 
   9   6   2       20.95       24.63      3.29 o 
  -9   7   2       72.76       76.77      6.00 o 
  -8   7   2       42.66       43.88      6.59 o 
  -7   7   2       23.31       21.37      3.21 o 
  -6   7   2      207.84      186.92      7.14 o 
  -5   7   2      253.31      235.38      7.77 o 
  -4   7   2      103.21       90.23      5.25 o 
  -3   7   2      258.84      204.79     36.76 o 
  -2   7   2        7.83        9.30      1.41 o 
  -1   7   2      401.18      419.26      7.48 o 
   0   7   2       29.70       32.51      2.01 o 
   1   7   2        8.69        9.40      1.32 o 
   2   7   2      374.59      363.73      8.81 o 
   3   7   2       76.80       79.72      4.00 o 
   4   7   2       62.79       68.90      4.03 o 
   5   7   2       20.58       17.49      2.38 o 
   6   7   2       82.08       84.34      6.00 o 
   7   7   2       40.83       52.79      4.10 o 
   8   7   2       12.57        5.54      2.67 o 
  -8   8   2       32.38       28.66      4.13 o 
  -7   8   2       38.45       38.81      5.76 o 
  -6   8   2       33.71       33.93      3.96 o 
  -5   8   2       52.49       62.05      5.00 o 
  -4   8   2       38.40       39.27      3.88 o 
  -3   8   2      184.98      187.89     13.41 o 
  -2   8   2       49.62       59.03      4.69 o 
  -1   8   2      235.90      243.15      5.67 o 
   0   8   2       30.90       29.17      2.35 o 
   1   8   2      167.78      173.59      4.26 o 
   2   8   2       51.11       44.39      3.73 o 
   3   8   2       92.54       94.55      5.54 o 
   4   8   2      214.97      203.54      6.43 o 
   5   8   2        1.24        2.81      1.81 o 
   6   8   2      123.19      143.86     10.03 o 
   7   8   2       91.64       99.49      9.07 o 
  -6   9   2       62.51       67.63      5.59 o 
  -5   9   2       30.84       32.11      3.92 o 
  -4   9   2       34.56       34.15      3.88 o 
  -3   9   2        4.75        2.61      2.11 o 
  -2   9   2        5.53        4.22      1.77 o 
  -1   9   2      551.30      572.47     14.76 o 
   0   9   2       83.52       85.13      4.73 o 
   1   9   2        4.25        0.94      1.89 o 
   2   9   2      144.25      153.97      6.58 o 
   3   9   2        7.21        3.16      2.71 o 
   4   9   2       72.97       71.02      9.57 o 
   5   9   2      135.02      125.87      8.27 o 
   6   9   2      177.49      193.57     10.24 o 
  -4  10   2       35.91       19.30     12.83 o 
  -3  10   2      152.27      156.15      8.08 o 
  -2  10   2       42.56       43.19      5.06 o 
  -1  10   2       87.23       97.50      7.28 o 
   0  10   2      131.45      140.92     11.36 o 
   1  10   2       87.19       89.33      7.40 o 
   2  10   2       34.92       44.01      5.46 o 
   3  10   2       41.35       28.16     10.25 o 
 -12   1   3       44.51       49.09      6.41 o 
 -11   1   3       77.17       72.35      9.58 o 
 -10   1   3       30.81       34.10      2.98 o 
  -9   1   3       27.28       30.55      2.69 o 
  -8   1   3        6.09        8.95      1.28 o 
  -7   1   3      119.04      114.05      3.39 o 
  -6   1   3       30.42       31.48      2.06 o 
  -5   1   3      905.35      946.31     12.02 o 
  -4   1   3      466.16      499.23      6.87 o 
  -3   1   3     2264.65     2319.76     26.15 o 
  -2   1   3     1656.50     1622.77     18.66 o 
  -1   1   3      639.06      659.73      8.67 o 
   0   1   3      410.74      404.58      4.89 o 
   1   1   3      718.66      682.82      9.29 o 
   2   1   3      403.06      407.55      5.24 o 
   3   1   3      429.08      442.29      7.50 o 
   4   1   3      178.86      191.38      3.18 o 
   5   1   3      111.00      126.33      3.84 o 
   6   1   3      411.12      434.77      8.55 o 
   7   1   3      399.04      388.86      8.03 o 
   8   1   3      130.80      129.41      7.38 o 
   9   1   3       86.90       82.72      9.42 o 
  10   1   3       25.03       23.58      5.85 o 
  11   1   3       15.68       13.48      4.11 o 
 -12   2   3       75.60       87.80     10.10 o 
 -11   2   3      107.48      116.34      6.79 o 
 -10   2   3      174.68      182.27      5.97 o 
  -9   2   3        1.51        2.59      1.51 o 
  -8   2   3       19.49       20.50      2.30 o 
  -7   2   3       87.87       96.19      2.69 o 
  -6   2   3      793.45      809.55     10.08 o 
  -5   2   3     2026.30     2088.53     22.46 o 
  -4   2   3     1225.91     1271.86     14.14 o 
  -3   2   3     2161.25     2204.91     23.08 o 
  -2   2   3     1101.51     1107.72     12.06 o 
  -1   2   3      605.86      562.53     15.66 o 
   0   2   3     2077.01     2017.32     20.92 o 
   1   2   3        2.69        2.89      0.89 o 
   2   2   3      553.97      552.19      8.69 o 
   3   2   3      238.27      250.15      4.13 o 
   4   2   3      167.20      183.94      3.43 o 
   5   2   3       26.12       24.34      2.90 o 
   6   2   3      283.02      293.27      6.67 o 
   7   2   3      201.35      192.64      5.48 o 
   8   2   3       53.89       50.82      3.46 o 
   9   2   3       41.05       38.98      5.22 o 
  10   2   3       23.60       20.92      5.00 o 
 -11   3   3       35.33       36.63      3.62 o 
 -10   3   3       40.19       42.28      3.54 o 
  -9   3   3       90.24       88.05      4.62 o 
  -8   3   3       49.90       53.15      3.74 o 
  -7   3   3       67.74       70.53      2.87 o 
  -6   3   3      524.45      536.02      7.39 o 
  -5   3   3      552.85      561.44      7.44 o 
  -4   3   3     1336.84     1355.69     15.16 o 
  -3   3   3     1455.52     1460.56     16.00 o 
  -2   3   3      286.06      279.14      5.37 o 
  -1   3   3     1149.54     1129.11     12.52 o 
   0   3   3     1528.89     1585.87     17.00 o 
   1   3   3      580.08      575.31      7.01 o 
   2   3   3      313.04      354.98      6.36 o 
   3   3   3      704.97      710.80     12.93 o 
   4   3   3      329.09      302.62     10.52 o 
   5   3   3      194.27      207.16      6.16 o 
   6   3   3      210.31      229.99      6.84 o 
   7   3   3      216.36      207.95      6.82 o 
   8   3   3        1.52        1.48      1.44 o 
   9   3   3       22.77       19.37      3.28 o 
  10   3   3       36.41       38.55      7.85 o 
 -11   4   3        2.79        3.22      2.44 o 
 -10   4   3       61.53       59.25      4.92 o 
  -9   4   3       59.24       68.99      4.98 o 
  -8   4   3        7.81       10.99      1.94 o 
  -7   4   3      147.69      145.84      4.77 o 
  -6   4   3      114.19      107.39      4.62 o 
  -5   4   3      460.07      439.47      6.37 o 
  -4   4   3       18.24       16.05      1.81 o 
  -3   4   3      702.75      685.56      8.58 o 
  -2   4   3      192.84      198.46      4.13 o 
  -1   4   3      282.89      299.13      4.84 o 
   0   4   3      416.51      460.53     14.75 o 
   1   4   3       12.43       10.25      0.94 o 
   2   4   3      260.28      262.23      4.04 o 
   3   4   3      109.85      119.78      2.69 o 
   4   4   3      120.14      106.99      3.76 o 
   5   4   3      640.54      611.90     11.18 o 
   6   4   3      650.07      623.88     11.70 o 
   7   4   3       99.32       96.93      4.86 o 
   8   4   3       14.15       14.49      2.39 o 
   9   4   3       87.35       92.24      5.25 o 
  10   4   3       63.37       73.99      6.94 o 
 -10   5   3       52.54       50.72      4.82 o 
  -9   5   3       12.57       12.69      2.78 o 
  -8   5   3       53.44       51.16      4.36 o 
  -7   5   3      221.46      200.27      7.26 o 
  -6   5   3       67.63       59.51      5.05 o 
  -5   5   3      453.20      439.22      7.83 o 
  -4   5   3      479.85      504.20      7.17 o 
  -3   5   3      124.91      126.91      2.92 o 
  -2   5   3        3.02        2.66      0.79 o 
  -1   5   3      338.96      363.58      7.71 o 
   0   5   3      146.86      166.80      4.88 o 
   1   5   3      173.51      196.69      3.90 o 
   2   5   3       92.53       92.16      2.36 o 
   3   5   3      144.65      148.91      4.54 o 
   4   5   3      132.00      126.85      4.36 o 
   5   5   3      863.33      858.24     14.71 o 
   6   5   3      217.18      212.36      8.17 o 
   7   5   3       36.34       41.15      4.47 o 
   8   5   3        9.58       10.70      2.34 o 
   9   5   3       78.29       91.56     10.05 o 
 -10   6   3        4.98        6.70      2.90 o 
  -9   6   3      113.66      121.22      7.14 o 
  -8   6   3       85.31       91.52      5.97 o 
  -7   6   3       36.47       23.57      3.13 o 
  -6   6   3      231.62      215.94     11.01 o 
  -5   6   3      433.21      420.65     12.73 o 
  -4   6   3       74.74       77.05      3.11 o 
  -3   6   3      192.14      191.39      4.27 o 
  -2   6   3      215.97      231.81      6.47 o 
  -1   6   3      292.92      283.14      5.64 o 
   0   6   3      274.13      287.17      5.00 o 
   1   6   3      349.66      362.77      6.99 o 
   2   6   3       21.74       19.41      1.89 o 
   3   6   3       24.75       22.69      2.29 o 
   4   6   3       96.15       92.12      4.91 o 
   5   6   3       45.52       42.99      4.15 o 
   6   6   3       33.02       36.76      3.25 o 
   7   6   3       73.41       75.06      4.69 o 
   8   6   3      114.17      123.13      9.15 o 
   9   6   3      130.72      149.24     10.70 o 
  -9   7   3       23.97       19.92      3.58 o 
  -8   7   3       47.98       45.05      4.55 o 
  -7   7   3       30.89       37.60      4.87 o 
  -6   7   3       17.11        8.54      2.37 o 
  -5   7   3        3.23        2.22      1.79 o 
  -4   7   3       16.33       12.68      2.00 o 
  -3   7   3       14.11       15.79      1.75 o 
  -2   7   3       65.17       58.94      3.03 o 
  -1   7   3      368.94      370.28      7.84 o 
   0   7   3       24.08       22.72      1.87 o 
   1   7   3      182.96      186.13      4.45 o 
   2   7   3       14.75       18.90      2.19 o 
   3   7   3      398.28      374.91      9.78 o 
   4   7   3       50.89       59.73      3.89 o 
   5   7   3       59.92       59.36      4.16 o 
   6   7   3       30.35       27.68      3.76 o 
   7   7   3        9.28        9.58      2.98 o 
   8   7   3       14.48       14.92      2.92 o 
  -8   8   3       12.65       12.25      3.28 o 
  -7   8   3       29.63       37.26      7.14 o 
  -6   8   3       16.49       13.58      2.94 o 
  -5   8   3       63.01       64.76      4.95 o 
  -4   8   3       71.73       60.98      4.67 o 
  -3   8   3      246.06      243.08      6.66 o 
  -2   8   3      319.29      311.18      7.68 o 
  -1   8   3      267.69      274.32      9.01 o 
   0   8   3       94.89       96.01      3.81 o 
   1   8   3       39.22       43.02      3.83 o 
   2   8   3      452.82      435.04     11.23 o 
   3   8   3      123.24      114.61      4.96 o 
   4   8   3      177.30      159.43      6.61 o 
   5   8   3       75.61       76.99      5.36 o 
   6   8   3       12.76        9.86      2.81 o 
   7   8   3        1.00        4.72      3.33 o 
  -6   9   3      116.20      113.58      6.98 o 
  -5   9   3        4.70        5.40      2.46 o 
  -3   9   3       37.13       37.10      3.84 o 
  -2   9   3        9.07        7.37      2.47 o 
  -1   9   3      236.09      241.17      6.26 o 
   0   9   3       16.15       21.00      3.90 o 
   1   9   3       29.77       30.65      5.90 o 
   2   9   3       55.01       48.20      5.34 o 
   3   9   3       69.07       61.03      5.02 o 
   4   9   3       58.68       65.25      6.59 o 
   5   9   3      103.68      105.35      8.31 o 
  -4  10   3      150.94      162.56      8.30 o 
  -3  10   3       82.90       89.70      6.17 o 
  -2  10   3       40.05       35.13      4.01 o 
  -1  10   3       20.79       25.69      6.12 o 
   0  10   3       33.99       31.68      3.94 o 
   1  10   3       76.44       69.62      9.38 o 
   2  10   3        8.77       10.66      3.79 o 
   3  10   3        6.23        4.60      3.23 o 
 -12   0   4      138.46      159.63     13.47 o 
 -11   0   4       76.07       83.86     10.54 o 
 -10   0   4        2.13        2.88      2.43 o 
  -9   0   4      133.39      130.66      5.07 o 
  -8   0   4       85.90       83.24      4.47 o 
  -7   0   4     1586.70     1619.68     26.16 o 
  -6   0   4      405.19      426.53      8.75 o 
  -5   0   4      539.22      539.99     14.95 o 
  -4   0   4     1096.18     1096.45     29.35 o 
  -3   0   4      553.88      510.20     12.20 o 
  -2   0   4     1322.64     1250.46     19.01 o 
  -1   0   4     2725.20     2602.54     46.66 o 
   0   0   4     3303.86     3173.15     55.76 o 
   1   0   4     3162.78     3014.51     43.51 o 
   2   0   4     2183.16     2324.98     34.21 o 
   3   0   4     1499.50     1745.24     27.05 o 
   4   0   4     1398.19     1482.02     32.42 o 
   5   0   4      209.03      225.13      7.02 o 
   6   0   4      435.43      461.94     11.89 o 
   7   0   4      119.43      118.50      9.70 o 
   8   0   4       42.57       42.99      7.32 o 
   9   0   4      115.70      110.13     11.89 o 
  10   0   4        0.84        1.08      3.92 o 
 -12   1   4       68.85       92.61     11.63 o 
 -11   1   4       30.79       10.73      8.31 o 
 -10   1   4      102.52      103.46      5.18 o 
  -9   1   4       69.68       66.16      3.55 o 
  -8   1   4      237.06      229.18      4.92 o 
  -7   1   4      109.61      105.47      3.07 o 
  -6   1   4      314.44      343.47      5.77 o 
  -5   1   4      768.70      796.51     10.50 o 
  -4   1   4      325.29      329.54      8.96 o 
  -3   1   4      445.89      447.28      6.34 o 
  -2   1   4      274.87      264.53      5.09 o 
  -1   1   4     1108.04      862.98    149.11 o 
   0   1   4      204.40      201.30      3.53 o 
   1   1   4      760.94      795.15     11.02 o 
   2   1   4     1097.57     1097.98     12.30 o 
   3   1   4     2422.80     2641.83     30.11 o 
   4   1   4      148.06      148.75      2.83 o 
   5   1   4      147.55      152.02      3.33 o 
   6   1   4      284.42      286.33      7.75 o 
   7   1   4      108.53      101.20      4.90 o 
   8   1   4       71.68       72.85      6.59 o 
   9   1   4      149.27      153.48     14.20 o 
  10   1   4        9.94        7.75      4.08 o 
 -12   2   4        6.46        9.42      3.80 o 
 -11   2   4       20.37       22.98      2.88 o 
 -10   2   4       38.13       36.57      3.22 o 
  -9   2   4       38.99       33.73      2.89 o 
  -8   2   4      148.49      140.75      3.99 o 
  -7   2   4      389.46      422.25      6.47 o 
  -6   2   4      240.54      261.18      5.09 o 
  -5   2   4     1286.19     1257.80     14.37 o 
  -4   2   4     1479.90     1516.48     16.65 o 
  -3   2   4       56.08       78.75      5.70 o 
  -2   2   4      799.97      820.44     10.43 o 
  -1   2   4      699.74      710.10      8.14 o 
   0   2   4     1825.75     1820.74     19.17 o 
   1   2   4      200.70      227.92      3.39 o 
   2   2   4      924.35      964.62     11.84 o 
   3   2   4      804.15      783.88     10.42 o 
   4   2   4      587.04      611.15     10.13 o 
   5   2   4       44.63       45.42      2.75 o 
   6   2   4      140.59      140.13      4.56 o 
   7   2   4      274.65      284.15      6.99 o 
   8   2   4      122.42      123.06      6.56 o 
   9   2   4       73.16       73.47      6.99 o 
  10   2   4       10.31        7.95      3.93 o 
 -11   3   4       30.33       34.46      4.02 o 
 -10   3   4       36.34       35.86      3.28 o 
  -9   3   4      376.35      363.46      8.48 o 
  -8   3   4      235.11      228.18      6.13 o 
  -7   3   4      481.29      477.76      7.12 o 
  -6   3   4      850.47      886.91     11.52 o 
  -5   3   4      117.53      113.76      2.71 o 
  -4   3   4     1482.58     1504.56     16.72 o 
  -3   3   4      648.45      692.31      9.19 o 
  -2   3   4      131.33      119.28      3.73 o 
  -1   3   4      494.25      508.78      6.52 o 
   0   3   4      105.56      107.27      2.22 o 
   1   3   4     1156.32     1189.44     13.26 o 
   2   3   4     1540.23     1596.80     17.31 o 
   3   3   4      268.80      296.61      6.93 o 
   4   3   4      344.87      341.63      7.12 o 
   5   3   4      717.17      669.93     11.74 o 
   6   3   4      117.94      114.44      4.29 o 
   7   3   4       96.42       90.93      4.39 o 
   8   3   4       14.81       11.59      2.23 o 
   9   3   4        8.44        7.68      2.83 o 
  10   3   4        1.80       -0.48      2.96 o 
 -11   4   4        3.96        5.48      2.60 o 
 -10   4   4       22.23       27.17      3.84 o 
  -9   4   4       29.92       30.17      3.53 o 
  -8   4   4       96.54       92.92      6.19 o 
  -7   4   4       73.92       73.60      3.76 o 
  -6   4   4       21.91       24.06      1.62 o 
  -5   4   4       75.03       80.48      2.41 o 
  -4   4   4      290.54      296.11      4.74 o 
  -3   4   4       17.52       13.77      1.03 o 
  -2   4   4      249.52      242.80      3.91 o 
  -1   4   4       61.93       64.53      1.86 o 
   0   4   4      897.82      931.51     11.95 o 
   1   4   4       61.49       67.24      1.91 o 
   2   4   4       58.71       57.90      1.75 o 
   3   4   4      252.46      263.74      8.39 o 
   4   4   4      409.68      424.67      9.80 o 
   5   4   4      341.57      315.32      8.43 o 
   6   4   4      167.86      162.22      6.07 o 
   7   4   4        2.32        2.52      1.64 o 
   8   4   4       64.83       72.73      5.24 o 
   9   4   4       20.92        9.68      4.82 o 
 -11   5   4       23.55       22.81      3.82 o 
 -10   5   4       59.68       57.56      5.01 o 
  -9   5   4       10.38       11.58      2.63 o 
  -8   5   4       64.99       65.51      4.82 o 
  -7   5   4      203.48      200.67      8.45 o 
  -6   5   4      290.36      273.41      8.52 o 
  -5   5   4       47.71       42.98      2.41 o 
  -4   5   4      222.18      238.49      5.90 o 
  -3   5   4       73.70       71.61      2.42 o 
  -2   5   4      166.89      175.38      3.56 o 
  -1   5   4      298.13      289.04      4.73 o 
   0   5   4      354.54      364.48     14.89 o 
   1   5   4      623.20      635.57      9.00 o 
   2   5   4      218.11      229.74      4.86 o 
   3   5   4      198.61      179.13      5.83 o 
   4   5   4     1261.90     1191.27     21.73 o 
   5   5   4      137.12      128.09      4.72 o 
   6   5   4      208.33      212.58      6.41 o 
   7   5   4       23.18       26.36      2.91 o 
   8   5   4      129.25      150.29      5.93 o 
   9   5   4       92.02       96.80      6.59 o 
 -10   6   4        4.52        4.22      2.67 o 
  -9   6   4      142.60      147.61     10.30 o 
  -8   6   4        5.40        2.58      2.12 o 
  -7   6   4      161.24      159.87      6.52 o 
  -6   6   4       49.68       44.64      3.94 o 
  -5   6   4       40.53       42.24      3.20 o 
  -4   6   4      109.91       99.32      4.56 o 
  -3   6   4      290.12      250.47     17.21 o 
  -2   6   4      404.45      408.10      7.94 o 
  -1   6   4      207.95      222.19      4.61 o 
   0   6   4      289.83      297.73      5.54 o 
   1   6   4      234.01      238.27      4.48 o 
   2   6   4      154.90      148.03      4.66 o 
   3   6   4      426.07      401.76      8.60 o 
   4   6   4       85.02       81.57      4.93 o 
   5   6   4        9.93        5.74      2.33 o 
   6   6   4       13.83       12.93      2.68 o 
   7   6   4       49.21       58.54      5.99 o 
   8   6   4        2.44        3.08      2.45 o 
  -9   7   4        9.20       11.30      3.03 o 
  -8   7   4       26.82       22.90      3.53 o 
  -7   7   4       31.94       38.61      4.10 o 
  -6   7   4      151.31      148.94      6.44 o 
  -5   7   4        2.57        4.43      1.94 o 
  -4   7   4       92.36       93.64      4.32 o 
  -3   7   4      482.03      486.42      9.39 o 
  -2   7   4      618.48      601.65      9.86 o 
  -1   7   4      149.34      153.76      4.38 o 
   0   7   4      133.61      130.19      4.33 o 
   1   7   4      490.91      456.68     22.89 o 
   2   7   4      178.24      191.16      5.64 o 
   3   7   4       59.21       49.42      3.41 o 
   4   7   4      169.31      156.20      6.71 o 
   5   7   4       56.92       60.06      4.75 o 
   6   7   4      147.02      146.10      6.70 o 
   7   7   4      116.88      129.03      7.44 o 
  -8   8   4       46.24       53.03      5.22 o 
  -7   8   4      105.06      110.44      7.51 o 
  -6   8   4       13.53       15.75      2.97 o 
  -5   8   4       67.25       64.16      5.05 o 
  -4   8   4        0.88        0.29      1.12 o 
  -3   8   4      433.90      455.84      8.58 o 
  -2   8   4      222.66      235.80      5.82 o 
  -1   8   4       94.94       97.98      3.91 o 
   0   8   4      163.68      167.05      5.20 o 
   1   8   4       15.83       13.87      2.66 o 
   2   8   4      239.97      233.17      7.98 o 
   3   8   4      186.97      187.80      7.22 o 
   4   8   4      276.58      275.63      9.24 o 
   5   8   4      135.50      136.77      5.74 o 
   6   8   4      119.10      114.92     10.60 o 
  -6   9   4      114.06      121.33      7.37 o 
  -5   9   4        3.29        6.93      2.58 o 
  -4   9   4       19.67       22.26      4.42 o 
  -3   9   4       30.21       33.22      7.56 o 
  -2   9   4       63.39       63.91      4.01 o 
  -1   9   4       11.76       10.07      1.90 o 
   0   9   4       83.45       82.27      7.56 o 
   1   9   4       28.85       30.09      4.59 o 
   2   9   4       53.58       51.68      5.91 o 
   3   9   4      152.31      136.36      6.83 o 
   4   9   4        5.14        5.61      2.61 o 
   5   9   4       42.36       41.46      4.63 o 
  -4  10   4        6.58        8.61      2.84 o 
  -3  10   4       40.44       50.80      4.87 o 
  -2  10   4       24.58       29.32      3.80 o 
  -1  10   4       10.67       11.51      2.96 o 
   0  10   4       21.83       22.71      3.50 o 
   1  10   4       64.50       75.02      5.80 o 
   2  10   4       60.18       61.16      6.53 o 
   3  10   4       61.54       62.28      6.76 o 
 -12   1   5      120.40      142.67     14.41 o 
 -11   1   5       16.38       16.03      2.91 o 
 -10   1   5      105.79      107.93      4.98 o 
  -9   1   5       54.45       63.18      2.96 o 
  -8   1   5      418.46      418.44      6.75 o 
  -7   1   5       14.45       14.87      1.40 o 
  -6   1   5       96.42      102.66      3.22 o 
  -5   1   5      214.51      221.15      3.86 o 
  -4   1   5       69.29       69.55      1.99 o 
  -3   1   5      197.29      194.37      3.20 o 
  -2   1   5       33.79       40.47      1.87 o 
  -1   1   5      904.92      878.33     12.07 o 
   0   1   5      219.05      218.61      4.40 o 
   1   1   5      244.12      274.68      4.35 o 
   2   1   5      187.32      220.35      3.90 o 
   3   1   5      242.39      264.40      4.10 o 
   4   1   5        1.04        0.43      0.63 o 
   5   1   5      155.20      151.58      3.54 o 
   6   1   5      275.26      252.60     10.03 o 
   7   1   5       93.58       67.69     10.85 o 
   8   1   5       11.00       17.81      3.84 o 
   9   1   5      104.40      106.59      8.48 o 
  10   1   5       53.72       49.47      6.35 o 
 -12   2   5       19.65       14.66      5.86 o 
 -11   2   5       48.62       53.44      3.99 o 
 -10   2   5       20.90       22.03      2.68 o 
  -9   2   5       51.46       55.78      3.08 o 
  -8   2   5       64.58       69.36      2.80 o 
  -7   2   5     1367.74     1400.93     16.50 o 
  -6   2   5       93.58      108.00      2.78 o 
  -5   2   5     1470.90     1554.05     17.40 o 
  -4   2   5      324.71      335.21      4.92 o 
  -3   2   5      428.48      420.97      5.59 o 
  -2   2   5      104.09      116.12      3.07 o 
  -1   2   5      751.06      714.18      8.39 o 
   0   2   5      360.33      388.53      5.18 o 
   1   2   5      313.08      320.91      4.55 o 
   2   2   5      769.35      808.79     10.34 o 
   3   2   5       37.51       38.26      1.44 o 
   4   2   5      485.09      500.92      7.67 o 
   5   2   5      490.00      486.56      9.25 o 
   6   2   5       90.89       79.77      4.01 o 
   7   2   5      193.81      194.45      5.83 o 
   8   2   5      104.61       84.08      7.12 o 
   9   2   5      173.01      182.37     14.42 o 
  10   2   5        9.20        7.06      4.19 o 
 -11   3   5       15.14       12.56      2.86 o 
 -10   3   5       16.89       14.49      2.84 o 
  -9   3   5       94.57       90.21      4.46 o 
  -8   3   5      281.30      298.99      6.21 o 
  -7   3   5      552.56      550.38      7.99 o 
  -6   3   5       90.27       91.47      2.64 o 
  -5   3   5      369.71      364.75      5.56 o 
  -4   3   5      406.98      423.83      5.94 o 
  -3   3   5      473.44      487.88      7.36 o 
  -2   3   5      539.64      576.28     10.65 o 
  -1   3   5      496.14      554.85      6.96 o 
   0   3   5      244.57      270.96      4.21 o 
   1   3   5      523.40      536.72      6.91 o 
   2   3   5       29.25       32.08      1.60 o 
   3   3   5      457.81      492.14      8.30 o 
   4   3   5      315.99      313.29      6.91 o 
   5   3   5      290.33      293.80      6.95 o 
   6   3   5      204.75      214.55      6.08 o 
   7   3   5       39.15       37.65      3.19 o 
   8   3   5      133.76      130.86      7.26 o 
   9   3   5       12.26       16.22      4.08 o 
 -11   4   5       26.71       22.70      3.75 o 
 -10   4   5       27.53       29.81      4.03 o 
  -9   4   5       16.22       15.84      2.81 o 
  -8   4   5      297.09      290.10      8.73 o 
  -7   4   5       49.37       39.51      3.00 o 
  -6   4   5      360.81      367.26      5.93 o 
  -5   4   5      814.54      823.91     10.45 o 
  -4   4   5      473.10      464.69      8.38 o 
  -3   4   5       26.16       34.90      6.58 o 
  -2   4   5      295.92      285.80      5.63 o 
  -1   4   5        9.92       15.15      1.61 o 
   0   4   5      285.35      287.35      4.54 o 
   1   4   5      184.14      209.64      3.96 o 
   2   4   5       16.91       17.18      1.31 o 
   3   4   5      437.08      441.84      8.65 o 
   4   4   5      173.35      156.91     10.88 o 
   5   4   5      294.28      288.61      7.12 o 
   6   4   5       89.74       84.52      4.43 o 
   7   4   5       96.14       97.84      6.92 o 
   8   4   5       42.69       46.54      5.00 o 
   9   4   5       10.51       10.68      2.55 o 
 -11   5   5       28.89       28.84      4.04 o 
 -10   5   5       36.25       32.60      6.46 o 
  -9   5   5       65.36       59.69      4.89 o 
  -8   5   5      167.46      154.33      8.00 o 
  -7   5   5      195.06      174.87      9.97 o 
  -6   5   5      145.44      139.75      4.71 o 
  -5   5   5      441.50      430.29      7.52 o 
  -4   5   5      305.01      304.52      9.61 o 
  -3   5   5       77.54       56.16      4.20 o 
  -2   5   5      171.59      175.18      4.14 o 
  -1   5   5        2.61        1.80      0.77 o 
   0   5   5      224.46      242.50      4.28 o 
   1   5   5        3.04        0.87      0.82 o 
   2   5   5      857.30      814.89     20.32 o 
   3   5   5      472.95      471.16     13.87 o 
   4   5   5      815.28      811.85     18.98 o 
   5   5   5       49.09       45.90      3.85 o 
   6   5   5      198.83      113.48     10.60 o 
   7   5   5       87.06       94.47      5.93 o 
   8   5   5        7.58        7.98      2.30 o 
   9   5   5       83.72       80.97      5.39 o 
 -10   6   5      155.13      159.74      7.82 o 
  -9   6   5        7.82        2.10      2.29 o 
  -8   6   5       55.77       52.78      4.68 o 
  -7   6   5       65.52       62.48      4.76 o 
  -6   6   5       71.92       70.10      4.96 o 
  -5   6   5      159.27      150.87      4.48 o 
  -4   6   5      261.14      265.07      5.71 o 
  -3   6   5      387.07      385.65      7.14 o 
  -2   6   5      176.51      184.36      4.60 o 
  -1   6   5      927.15      932.32     18.79 o 
   0   6   5      565.72      556.83     19.26 o 
   1   6   5      541.55      525.74     16.44 o 
   2   6   5      478.34      481.78     11.76 o 
   3   6   5      295.58      292.08      7.19 o 
   4   6   5       99.89       97.22      4.62 o 
   5   6   5       70.11       76.69      4.46 o 
   6   6   5       35.09       35.73      3.37 o 
   7   6   5       17.11       10.81      4.85 o 
   8   6   5        6.43        7.56      2.52 o 
  -9   7   5        3.36        6.53      2.75 o 
  -8   7   5       49.22       42.75      4.49 o 
  -7   7   5       52.51       50.73      4.49 o 
  -6   7   5       33.04       34.52      3.71 o 
  -5   7   5      153.85      155.83      5.28 o 
  -4   7   5       52.78       51.77      3.33 o 
  -3   7   5      397.91      411.49      7.78 o 
  -2   7   5       79.89       71.66      4.23 o 
  -1   7   5       67.77       68.72      3.62 o 
   0   7   5      442.20      439.62     12.92 o 
   1   7   5      332.65      309.89     10.96 o 
   2   7   5       64.27       67.47      4.69 o 
   3   7   5      229.76      224.43      6.65 o 
   4   7   5       22.25       20.41      2.61 o 
   5   7   5      102.54       97.21      7.20 o 
   6   7   5      163.78      171.09      6.37 o 
   7   7   5       18.44       21.63      3.14 o 
  -8   8   5       43.61       45.57      4.83 o 
  -7   8   5        1.07       -1.32      2.84 o 
  -6   8   5       22.29       27.62      4.38 o 
  -5   8   5        3.22        1.75      2.02 o 
  -4   8   5       20.95       21.92      2.58 o 
  -3   8   5      121.94      124.17      4.67 o 
  -2   8   5       53.79       56.31      4.45 o 
  -1   8   5       84.34       82.93      3.90 o 
   0   8   5       61.50       65.30      4.80 o 
   1   8   5      102.24       93.50      7.06 o 
   2   8   5       13.11       15.89      3.02 o 
   3   8   5        2.27        3.36      2.17 o 
   4   8   5       26.92       29.98      3.84 o 
   5   8   5       38.41       39.40      4.35 o 
   6   8   5       54.46       53.61      7.81 o 
  -6   9   5       86.92       89.20      6.26 o 
  -5   9   5       24.16       21.43      4.22 o 
  -4   9   5       99.81       98.27      6.22 o 
  -3   9   5       76.12       79.80      4.65 o 
  -2   9   5      123.48      128.24      4.89 o 
  -1   9   5       83.93       94.26      7.61 o 
   0   9   5       32.35       32.49      3.94 o 
   1   9   5       46.04       52.90      6.12 o 
   2   9   5        3.83        1.06      2.68 o 
   3   9   5       52.41       63.49      5.53 o 
   4   9   5       15.82       14.35      3.51 o 
  -4  10   5       73.55       72.24      5.79 o 
  -3  10   5       67.12       65.24      6.46 o 
  -2  10   5       75.32       80.17      6.87 o 
  -1  10   5        6.14        6.03      2.65 o 
   0  10   5        2.81        1.19      2.33 o 
   1  10   5       10.76       15.62      3.21 o 
   2  10   5       46.22       62.26      5.94 o 
 -12   0   6      306.64      355.97     19.81 o 
 -11   0   6      340.29      351.87     12.23 o 
 -10   0   6       72.82       86.74      9.27 o 
  -9   0   6      105.39       90.95      4.52 o 
  -8   0   6      258.16      282.54      7.48 o 
  -7   0   6       95.12      104.18      4.11 o 
  -6   0   6      207.81      180.97      5.68 o 
  -5   0   6       26.54       23.04      2.00 o 
  -4   0   6      128.78      128.17      3.84 o 
  -3   0   6       63.05       56.82      2.44 o 
  -2   0   6       29.50       30.92      2.37 o 
  -1   0   6      494.47      500.26     11.41 o 
   0   0   6     1225.64     1041.04    109.78 o 
   1   0   6     3059.41     3176.11     46.52 o 
   2   0   6       38.91       54.76      4.32 o 
   3   0   6       35.31       37.21      2.91 o 
   4   0   6      144.40      137.69      6.82 o 
   5   0   6      122.99      118.81      4.22 o 
   6   0   6       73.59       85.53      5.94 o 
   7   0   6      597.42      573.93     24.57 o 
   8   0   6       18.19       14.43      5.21 o 
   9   0   6       28.45       30.38      7.52 o 
  10   0   6      274.67      306.52     19.54 o 
 -12   1   6       72.41       73.38      7.30 o 
 -11   1   6       18.14       19.53      2.72 o 
 -10   1   6       61.12       67.06      3.59 o 
  -9   1   6      142.64      153.26      4.61 o 
  -8   1   6      185.92      187.48      4.22 o 
  -7   1   6       79.38       78.74      2.77 o 
  -6   1   6       72.08       74.04      2.35 o 
  -5   1   6       78.08       73.86      2.20 o 
  -4   1   6      364.69      351.94      6.02 o 
  -3   1   6     1133.13     1183.14     13.34 o 
  -2   1   6      511.58      526.20      6.68 o 
  -1   1   6     1141.86     1131.32     15.42 o 
   0   1   6      130.08      129.60      3.79 o 
   1   1   6     1218.86     1101.90    122.88 o 
   2   1   6      266.81      286.37      4.41 o 
   3   1   6      109.19      116.18      2.62 o 
   4   1   6        6.53        7.42      0.98 o 
   5   1   6      183.07      191.55      4.40 o 
   6   1   6       20.07       18.38      2.13 o 
   7   1   6       29.10       39.15      3.70 o 
   8   1   6       73.21       52.50      6.42 o 
   9   1   6      162.03      161.22      9.31 o 
  10   1   6       11.20        9.11      3.76 o 
 -12   2   6        3.65        4.32      2.96 o 
 -11   2   6       26.14       29.80      5.38 o 
 -10   2   6       73.64       79.93      5.65 o 
  -9   2   6      119.02      123.23      4.37 o 
  -8   2   6       26.96       25.20      2.03 o 
  -7   2   6       10.55       11.97      1.45 o 
  -6   2   6       29.50       27.36      1.80 o 
  -5   2   6      185.27      184.11      3.85 o 
  -4   2   6      813.12      811.10     10.70 o 
  -3   2   6      602.17      662.50      8.17 o 
  -2   2   6      327.25      339.56      5.18 o 
  -1   2   6     2577.46     2752.01     28.72 o 
   0   2   6     4612.62     4866.33     49.56 o 
   1   2   6     1801.22     1961.32     23.13 o 
   2   2   6       48.22       43.87      2.00 o 
   3   2   6       90.15       86.49      2.17 o 
   4   2   6       73.35       67.25      2.69 o 
   5   2   6      108.34      100.75      3.90 o 
   6   2   6       61.57       59.43      3.60 o 
   7   2   6       44.28       51.63      3.59 o 
   8   2   6       29.99       25.83      4.55 o 
   9   2   6       58.86       67.60      7.20 o 
 -11   3   6        4.24        1.64      2.22 o 
 -10   3   6       61.01       53.54      4.52 o 
  -9   3   6       83.77       87.50      7.92 o 
  -8   3   6       92.55       92.39      4.15 o 
  -7   3   6      341.45      332.59      5.72 o 
  -6   3   6      203.78      210.64      4.14 o 
  -5   3   6      341.72      346.20      5.41 o 
  -4   3   6      166.81      155.02      3.43 o 
  -3   3   6      367.88      350.72      5.96 o 
  -2   3   6      198.52      209.28      7.60 o 
  -1   3   6      326.72      332.44      4.82 o 
   0   3   6       11.07        9.89      0.94 o 
   1   3   6      531.65      536.74      7.09 o 
   2   3   6      194.69      222.21      3.76 o 
   3   3   6       59.53       63.06      4.18 o 
   4   3   6      241.94      249.55      7.18 o 
   5   3   6      438.29      448.56     10.81 o 
   6   3   6      186.72      176.12      6.56 o 
   7   3   6       69.09       71.24      5.04 o 
   8   3   6       67.25       67.34      5.14 o 
   9   3   6       60.30       58.63      6.69 o 
 -11   4   6      180.21      170.17      7.56 o 
 -10   4   6      303.84      291.43     14.73 o 
  -9   4   6      499.53      471.56     12.19 o 
  -8   4   6      141.84      140.72      4.86 o 
  -7   4   6       87.91       84.22      3.97 o 
  -6   4   6        1.66        4.09      1.25 o 
  -5   4   6      259.24      264.10      5.42 o 
  -4   4   6       95.89      102.63      3.17 o 
  -3   4   6       38.87       35.08      2.37 o 
  -2   4   6      228.48      213.12      4.50 o 
  -1   4   6      751.31      755.05      9.37 o 
   0   4   6       49.38       48.29      1.84 o 
   1   4   6      311.25      338.07      5.36 o 
   2   4   6      770.97      751.26      9.48 o 
   3   4   6      117.95      114.49      4.68 o 
   4   4   6      252.01      237.56      9.04 o 
   5   4   6       29.50       23.28      2.56 o 
   6   4   6      215.52      213.88      6.46 o 
   7   4   6      169.71      160.69      5.81 o 
   8   4   6      138.39      153.23      7.05 o 
   9   4   6      197.14      195.81     22.42 o 
 -11   5   6       55.14       45.54      4.90 o 
 -10   5   6       56.37       61.21      5.29 o 
  -9   5   6       22.35       24.33      3.47 o 
  -8   5   6       74.70       71.78      6.56 o 
  -7   5   6       35.23       35.64      2.96 o 
  -6   5   6      593.32      567.53      9.42 o 
  -5   5   6        3.72        3.89      1.27 o 
  -4   5   6      418.84      411.79      8.04 o 
  -3   5   6      251.61      219.87      5.47 o 
  -2   5   6      331.05      311.23      5.98 o 
  -1   5   6      103.58       97.63      3.11 o 
   0   5   6       15.86       15.54      1.30 o 
   1   5   6      102.51      100.03      2.70 o 
   2   5   6      169.89      156.49      6.22 o 
   3   5   6      416.05      414.78     10.11 o 
   4   5   6      105.44       98.20      4.61 o 
   5   5   6       62.34       60.64      4.64 o 
   6   5   6       45.81       47.08      3.70 o 
   7   5   6       82.13       84.73      5.07 o 
   8   5   6       10.52       12.33      3.08 o 
 -10   6   6       35.93       30.35      4.12 o 
  -9   6   6       75.34       81.53      5.98 o 
  -8   6   6       51.93       48.34      4.49 o 
  -7   6   6      243.90      232.25      8.06 o 
  -6   6   6      150.51      145.21      5.03 o 
  -5   6   6      425.85      400.29     12.54 o 
  -4   6   6      849.77      830.16     15.80 o 
  -3   6   6      154.91      143.33      6.22 o 
  -2   6   6      706.89      684.66     11.74 o 
  -1   6   6      798.05      805.37     11.95 o 
   0   6   6      344.52      358.68     11.74 o 
   1   6   6       70.58       70.61      5.31 o 
   2   6   6      667.16      613.94     19.08 o 
   3   6   6       71.68       74.62      5.62 o 
   4   6   6       11.22        5.41      2.02 o 
   5   6   6      134.43      119.52      7.28 o 
   6   6   6      255.73      241.37     14.14 o 
   7   6   6      215.84      213.12      8.75 o 
  -9   7   6       33.33       41.23      6.17 o 
  -8   7   6      109.47      109.50     11.08 o 
  -7   7   6       48.56       51.38      4.64 o 
  -6   7   6       18.37       15.97      2.90 o 
  -5   7   6      122.75      129.93      4.91 o 
  -4   7   6      233.88      228.88      6.26 o 
  -3   7   6       17.56       16.96      2.00 o 
  -2   7   6      143.32      152.96      6.16 o 
  -1   7   6      625.79      649.30     15.43 o 
   0   7   6      338.22      347.11      8.68 o 
   1   7   6      452.74      436.97     13.65 o 
   2   7   6      322.05      324.61     19.74 o 
   3   7   6        6.01        4.68      2.53 o 
   4   7   6      109.52      114.95      6.58 o 
   5   7   6       72.61       76.12      6.05 o 
   6   7   6       55.27       57.88      4.42 o 
   7   7   6       83.55       98.07      5.98 o 
  -8   8   6       67.32       68.85      5.69 o 
  -7   8   6       14.23       11.92      3.03 o 
  -6   8   6        5.50        3.41      2.25 o 
  -5   8   6       20.20       16.27      4.14 o 
  -4   8   6       83.10       79.61      4.52 o 
  -3   8   6       37.16       38.78      2.86 o 
  -2   8   6      125.15      119.52      5.36 o 
  -1   8   6      116.63      117.19      8.25 o 
   0   8   6        5.20        6.02      2.26 o 
   1   8   6       29.33       31.01      3.63 o 
   2   8   6       78.50       77.49      5.52 o 
   3   8   6       50.58       57.13      6.03 o 
   4   8   6        9.00       11.53      4.27 o 
   5   8   6       20.09       18.96      4.17 o 
  -6   9   6       19.78       11.60      3.60 o 
  -5   9   6       54.41       54.06      8.61 o 
  -4   9   6        1.68        2.42      2.26 o 
  -3   9   6       60.99       60.61      4.66 o 
  -2   9   6       23.33       23.21      2.53 o 
  -1   9   6       96.90      110.21      6.68 o 
   0   9   6      126.36      132.81      7.38 o 
   1   9   6       14.35       16.25      4.07 o 
   2   9   6       83.75       82.30      6.10 o 
   3   9   6        5.54        5.27      2.60 o 
   4   9   6        2.91       -0.46      2.69 o 
  -3  10   6        6.80       11.06      3.02 o 
  -2  10   6        8.04        5.95      4.05 o 
  -1  10   6       42.06       45.91      4.85 o 
   0  10   6        3.11        2.94      2.57 o 
   1  10   6       73.42       74.81      6.03 o 
 -12   1   7       17.52       12.75      6.91 o 
 -11   1   7       17.58       16.87      2.61 o 
 -10   1   7      142.64      143.11      4.59 o 
  -9   1   7      116.73      127.69      3.71 o 
  -8   1   7       98.99      103.47      3.16 o 
  -7   1   7      141.98      140.26      3.48 o 
  -6   1   7      239.59      238.13      4.43 o 
  -5   1   7      351.66      339.92      5.37 o 
  -4   1   7      759.16      782.99     10.57 o 
  -3   1   7      122.84      117.96      3.28 o 
  -2   1   7      619.55      644.49     19.02 o 
  -1   1   7     1234.79     1246.12     15.37 o 
   0   1   7      357.48      361.11      5.73 o 
   1   1   7      647.58      663.93      8.38 o 
   2   1   7       93.13       80.63      2.70 o 
   3   1   7      296.94      303.94      4.92 o 
   4   1   7       35.03       37.60      1.86 o 
   5   1   7      149.68      168.90      4.97 o 
   6   1   7       55.81       49.63      3.27 o 
   7   1   7      254.05      227.56     10.23 o 
   8   1   7       29.03       29.53      6.28 o 
   9   1   7      115.91      122.67     10.13 o 
 -12   2   7       17.29       27.19      4.68 o 
 -11   2   7        7.56       11.51      2.84 o 
 -10   2   7      121.89      131.13      5.98 o 
  -9   2   7       52.49       54.07      2.78 o 
  -8   2   7       93.95      103.50      3.22 o 
  -7   2   7      128.97      138.79      3.74 o 
  -6   2   7       29.89       24.92      1.66 o 
  -5   2   7       89.64       83.17      2.38 o 
  -4   2   7      139.17      128.25      2.76 o 
  -3   2   7      800.89      841.03     14.87 o 
  -2   2   7      648.63      609.66     34.96 o 
  -1   2   7        8.49        7.61      0.88 o 
   0   2   7     1710.61     1764.87     19.32 o 
   1   2   7      190.61      204.26      3.97 o 
   2   2   7      145.47      160.69      6.80 o 
   3   2   7       25.66       26.47      1.48 o 
   4   2   7      288.79      292.05      6.79 o 
   5   2   7      398.70      373.70      8.23 o 
   6   2   7      469.72      443.22      9.48 o 
   7   2   7      345.77      330.33     18.03 o 
   8   2   7       72.15       66.40      6.85 o 
   9   2   7        0.65        0.65      2.82 o 
 -11   3   7       17.48       20.26      3.46 o 
 -10   3   7       62.70       60.17      4.86 o 
  -9   3   7      130.44      136.50      4.96 o 
  -8   3   7       18.35       17.71      1.89 o 
  -7   3   7      415.68      424.25      7.68 o 
  -6   3   7      167.30      170.14      4.30 o 
  -5   3   7       14.64       14.92      1.54 o 
  -4   3   7      162.83      170.86      4.04 o 
  -3   3   7      244.28      235.19      5.38 o 
  -2   3   7      434.10      428.83      8.81 o 
  -1   3   7        5.57        7.88      0.88 o 
   0   3   7      111.96      132.73      2.86 o 
   1   3   7       54.82       53.91      1.95 o 
   2   3   7        1.15        1.63      0.70 o 
   3   3   7      422.57      438.72      8.09 o 
   4   3   7      104.56      113.33      4.23 o 
   5   3   7       35.60       31.58      2.76 o 
   6   3   7       91.25       97.94      7.49 o 
   7   3   7      233.57      240.45      7.12 o 
   8   3   7      168.19      183.24      8.37 o 
   9   3   7       42.23       51.54      6.68 o 
 -11   4   7       35.90       33.42      4.14 o 
 -10   4   7       95.31       91.21      7.13 o 
  -9   4   7       53.88       44.62      4.23 o 
  -8   4   7       23.05       20.14      2.40 o 
  -7   4   7      201.37      212.86      5.17 o 
  -6   4   7      478.61      447.82      7.96 o 
  -5   4   7      143.94      146.50      4.02 o 
  -4   4   7      149.14      148.80      5.80 o 
  -3   4   7       48.72       50.37      2.87 o 
  -2   4   7       69.72       78.24      2.87 o 
  -1   4   7       13.74        9.62      1.37 o 
   0   4   7      145.66      143.54      3.74 o 
   1   4   7      131.97      142.66      3.16 o 
   2   4   7      101.84       95.12      3.49 o 
   3   4   7      128.32      123.85      5.48 o 
   4   4   7      755.81      782.97     14.16 o 
   5   4   7       41.03       44.46      3.38 o 
   6   4   7        6.48        2.52      1.75 o 
   7   4   7       41.75       39.62      3.61 o 
   8   4   7       17.20       16.33      2.78 o 
 -10   5   7      134.81      126.78      7.33 o 
  -9   5   7       26.03       23.10      3.40 o 
  -8   5   7        5.18        5.93      2.20 o 
  -7   5   7      240.21      229.46      9.11 o 
  -6   5   7      544.81      523.08      9.05 o 
  -5   5   7      625.05      626.04     10.13 o 
  -4   5   7      447.21      413.73     17.79 o 
  -3   5   7      724.10      701.00     10.72 o 
  -2   5   7      289.72      297.65      6.98 o 
  -1   5   7       56.49       57.10      2.77 o 
   0   5   7      180.02      169.66      4.17 o 
   1   5   7       27.08       28.61      1.73 o 
   2   5   7      597.18      596.31     11.12 o 
   3   5   7      608.31      636.14     13.69 o 
   4   5   7      103.87      103.59      5.23 o 
   5   5   7        8.95        7.01      2.53 o 
   6   5   7       16.57       10.64      3.31 o 
   7   5   7       95.19      108.03      5.82 o 
   8   5   7       44.06       55.33      4.49 o 
 -10   6   7        9.95        5.05      2.73 o 
  -9   6   7        6.87        8.83      2.74 o 
  -8   6   7       18.65       17.05      3.14 o 
  -7   6   7      107.19       98.92      5.99 o 
  -6   6   7       42.52       38.46      3.10 o 
  -5   6   7       70.10       75.78      3.57 o 
  -4   6   7       48.17       51.78      3.04 o 
  -3   6   7      296.67      287.98      6.19 o 
  -2   6   7      583.64      558.76     10.40 o 
  -1   6   7      313.02      303.95      6.31 o 
   0   6   7      559.04      587.94     12.64 o 
   1   6   7      264.46      268.61      8.24 o 
   2   6   7      236.27      212.31     10.83 o 
   3   6   7      142.77      141.83      5.16 o 
   4   6   7      271.06      263.77      7.45 o 
   5   6   7       21.92       23.14      2.88 o 
   6   6   7       25.35       18.01      4.32 o 
   7   6   7       43.59       40.72     11.01 o 
  -9   7   7        9.71       11.34      3.07 o 
  -8   7   7       14.18       15.64      3.20 o 
  -7   7   7      136.92      133.66      6.69 o 
  -6   7   7      135.59      111.05      6.45 o 
  -5   7   7      115.13      117.82      5.06 o 
  -4   7   7      201.13      188.92      7.28 o 
  -3   7   7       82.90       89.55      4.00 o 
  -2   7   7      194.06      195.30      5.18 o 
  -1   7   7      289.68      277.09      8.07 o 
   0   7   7      118.15      128.48      4.75 o 
   1   7   7       10.63        7.50      2.76 o 
   2   7   7      139.55      132.71     10.09 o 
   3   7   7       79.33       85.90      7.03 o 
   4   7   7       59.18       57.07      6.00 o 
   5   7   7       25.86       20.91      3.35 o 
   6   7   7       39.82       37.94      4.42 o 
  -8   8   7       65.41       73.92      7.65 o 
  -7   8   7        7.81        9.86      2.83 o 
  -6   8   7        7.89       12.51      2.88 o 
  -5   8   7       18.03       12.14      2.17 o 
  -4   8   7      106.14      106.30      4.95 o 
  -3   8   7      122.15      118.86      4.40 o 
  -2   8   7       15.37       13.45      2.04 o 
  -1   8   7       39.02       40.92      4.34 o 
   0   8   7       60.07       49.72      8.10 o 
   1   8   7       29.09       21.66      7.73 o 
   2   8   7       40.16       43.04      4.39 o 
   3   8   7       38.73       36.38      4.25 o 
   4   8   7       23.47       28.31      3.85 o 
   5   8   7       56.04       65.93      5.73 o 
  -6   9   7       63.85       63.91      5.56 o 
  -5   9   7       61.40       70.31      5.56 o 
  -4   9   7       34.86       41.35      3.65 o 
  -3   9   7       85.86       87.47      5.78 o 
  -2   9   7        5.72        3.41      1.73 o 
  -1   9   7       42.06       34.90      8.70 o 
   0   9   7        6.61        5.99      2.61 o 
   1   9   7      103.27      126.73      7.50 o 
   2   9   7       65.58       63.25      5.41 o 
   3   9   7       26.55       27.16      4.89 o 
  -2  10   7       28.35       34.73      4.31 o 
  -1  10   7       97.37      111.27      8.24 o 
 -12   0   8      181.22      202.31     14.08 o 
 -11   0   8       55.04       66.11      6.18 o 
 -10   0   8        2.56        5.91      2.16 o 
  -9   0   8       39.93       35.35      3.26 o 
  -8   0   8       41.39       45.93      3.52 o 
  -7   0   8       10.91       11.92      2.01 o 
  -6   0   8      490.53      474.10     15.34 o 
  -5   0   8     1772.26     1888.24     50.47 o 
  -4   0   8       16.13       17.47      2.42 o 
  -3   0   8     1357.16     1392.87     22.39 o 
  -2   0   8      500.33      473.71      9.26 o 
  -1   0   8       84.10       95.55      7.55 o 
   0   0   8       94.61       92.12      3.45 o 
   1   0   8      169.36      156.89      4.59 o 
   2   0   8      387.67      406.95      8.63 o 
   3   0   8      108.85      105.01      3.97 o 
   4   0   8      234.85      217.58      6.09 o 
   5   0   8       98.84      103.78      6.01 o 
   6   0   8      101.73      104.07     10.99 o 
   7   0   8       20.88       24.66      6.08 o 
   8   0   8       35.50       36.15      7.83 o 
   9   0   8       12.66       12.11      5.87 o 
 -12   1   8       54.03       70.88      6.89 o 
 -11   1   8       18.40       18.94      2.69 o 
 -10   1   8       59.91       73.74      3.42 o 
  -9   1   8       12.97       16.13      1.79 o 
  -8   1   8      180.56      171.44      4.11 o 
  -7   1   8       63.83       68.64      2.79 o 
  -6   1   8       12.04       13.14      1.35 o 
  -5   1   8      140.92      138.64      3.18 o 
  -4   1   8      220.98      237.35      4.21 o 
  -3   1   8     1825.02     1889.95     20.74 o 
  -2   1   8      655.36      668.23      9.40 o 
  -1   1   8      624.92      622.29      8.07 o 
   0   1   8        6.82        5.72      0.87 o 
   1   1   8      307.17      351.63      5.41 o 
   2   1   8      291.18      259.72      4.53 o 
   3   1   8       51.50       50.14      2.19 o 
   4   1   8       40.83       41.84      2.42 o 
   5   1   8      132.75      127.28      7.63 o 
   6   1   8       71.53       58.51      8.10 o 
   7   1   8        0.64       -0.43      3.04 o 
   8   1   8      228.32      241.09     11.47 o 
   9   1   8       32.13       43.18      6.11 o 
 -12   2   8       59.05       72.16      5.73 o 
 -11   2   8       28.22       29.04      3.95 o 
 -10   2   8      131.79      137.76      6.94 o 
  -9   2   8      189.87      200.75      5.24 o 
  -8   2   8      222.39      221.93      6.07 o 
  -7   2   8      190.70      174.24      4.44 o 
  -6   2   8       48.48       41.58      2.07 o 
  -5   2   8      390.15      377.94      5.89 o 
  -4   2   8       37.96       37.60      1.68 o 
  -3   2   8       31.15       29.43      1.45 o 
  -2   2   8      100.58       96.88      2.80 o 
  -1   2   8      456.65      483.20      6.68 o 
   0   2   8       41.97       46.04      2.17 o 
   1   2   8      231.43      198.74      6.53 o 
   2   2   8       69.01       74.75      2.40 o 
   3   2   8      286.71      298.25      5.85 o 
   4   2   8      112.88      122.27      4.36 o 
   5   2   8      422.50      415.66      9.00 o 
   6   2   8      184.73      171.41      5.64 o 
   7   2   8       67.67       62.92      7.94 o 
   8   2   8       22.62       27.23      4.78 o 
 -11   3   8       27.57       18.79      6.82 o 
 -10   3   8       11.18        5.56      5.52 o 
  -9   3   8       78.68       76.61      4.86 o 
  -8   3   8       69.48       70.26      4.38 o 
  -7   3   8      313.67      305.40      7.01 o 
  -6   3   8      293.23      278.70     13.19 o 
  -5   3   8       77.67       83.75      3.87 o 
  -4   3   8       93.04       96.30      3.16 o 
  -3   3   8      968.63      963.68     19.62 o 
  -2   3   8      432.78      436.76      7.85 o 
  -1   3   8      508.32      523.46      7.19 o 
   0   3   8      176.81      168.29      3.42 o 
   1   3   8       17.22       14.75      1.26 o 
   2   3   8      111.85      112.94      3.17 o 
   3   3   8      232.41      148.86     48.38 o 
   4   3   8      360.30      338.52      7.91 o 
   5   3   8      206.19      204.36      6.13 o 
   6   3   8      157.15      163.09      5.77 o 
   7   3   8      248.57      250.05      7.44 o 
   8   3   8      145.49      157.08     10.16 o 
 -11   4   8       21.37       19.10      5.25 o 
 -10   4   8       42.38       43.10      4.39 o 
  -9   4   8       34.28       29.72      3.65 o 
  -8   4   8       16.11       12.40      2.13 o 
  -7   4   8        0.63       -0.46      1.24 o 
  -6   4   8      650.38      628.56     10.24 o 
  -5   4   8      162.70      165.54      4.82 o 
  -4   4   8      445.45      453.38      7.88 o 
  -3   4   8      224.02      231.18      6.54 o 
  -2   4   8      113.64      117.11      3.44 o 
  -1   4   8       91.88       92.66      3.40 o 
   0   4   8      319.31      306.79      5.13 o 
   1   4   8       10.16        9.35      1.14 o 
   2   4   8      186.91      185.04      4.46 o 
   3   4   8      404.34      421.75     26.91 o 
   4   4   8       57.17       45.56      4.10 o 
   5   4   8       11.75        8.03      2.40 o 
   6   4   8       33.14       36.15      3.40 o 
   7   4   8       50.31       50.81      4.07 o 
   8   4   8       18.13       21.96      4.58 o 
 -10   5   8       21.05       17.40      3.28 o 
  -9   5   8        8.87       10.65      4.08 o 
  -8   5   8       76.82       75.96      4.42 o 
  -7   5   8       24.54       27.75      2.80 o 
  -6   5   8      517.89      521.86      9.23 o 
  -5   5   8      222.41      209.56      6.38 o 
  -4   5   8      580.57      584.42     10.89 o 
  -3   5   8      409.79      409.69     11.14 o 
  -2   5   8      139.23      135.25      4.54 o 
  -1   5   8      283.89      291.17      7.50 o 
   0   5   8      455.47      451.47      8.00 o 
   1   5   8      450.32      436.44      8.88 o 
   2   5   8       98.06      107.97      4.42 o 
   3   5   8      231.70      219.76      6.37 o 
   4   5   8      293.19      277.83      8.37 o 
   5   5   8      313.41      313.34      9.55 o 
   6   5   8       32.09       38.83      3.62 o 
   7   5   8      107.71      113.72      6.12 o 
 -10   6   8      103.08      117.30      7.43 o 
  -9   6   8      176.30      182.32      7.81 o 
  -8   6   8       33.66       33.68      3.92 o 
  -7   6   8       50.32       44.76      3.48 o 
  -6   6   8       17.63       19.46      2.20 o 
  -5   6   8       12.63        9.25      1.73 o 
  -4   6   8       37.42       32.57      2.78 o 
  -3   6   8      198.45      187.44      4.94 o 
  -2   6   8       81.72       73.84      3.48 o 
  -1   6   8       96.12       91.47      3.67 o 
   0   6   8      136.98      135.93      5.05 o 
   1   6   8      421.32      429.11     11.14 o 
   2   6   8      293.84      287.74      8.96 o 
   3   6   8       54.99       61.99      5.64 o 
   4   6   8      210.76      209.01     18.19 o 
   5   6   8      156.61      168.89      6.26 o 
   6   6   8        4.39        0.72      1.77 o 
  -9   7   8       25.70       19.82      3.65 o 
  -8   7   8       64.04       70.93      5.71 o 
  -7   7   8       79.15       65.98      6.33 o 
  -6   7   8       29.23       29.79      3.63 o 
  -5   7   8       43.65       41.78      3.38 o 
  -4   7   8       25.29       25.45      2.84 o 
  -3   7   8       35.82       36.35      2.77 o 
  -2   7   8      541.24      553.74     11.51 o 
  -1   7   8      139.50      138.87      4.38 o 
   0   7   8       97.06      100.04      6.00 o 
   1   7   8      124.37      127.43      6.28 o 
   2   7   8       96.45       89.27      5.88 o 
   3   7   8       36.61       32.75      3.91 o 
   4   7   8      144.60      147.18      7.20 o 
   5   7   8       14.36       15.63      3.11 o 
   6   7   8      109.88      117.80      7.56 o 
  -7   8   8       28.57       32.82      4.73 o 
  -6   8   8       15.71       23.38      3.56 o 
  -5   8   8      137.95      158.55      8.05 o 
  -4   8   8      251.97      244.85      7.03 o 
  -3   8   8      243.00      235.81      9.78 o 
  -2   8   8      231.51      242.65      6.23 o 
  -1   8   8       33.39       34.45      3.81 o 
   0   8   8      154.68      161.49      7.77 o 
   1   8   8        5.66        6.73      2.49 o 
   2   8   8       30.27       22.00      3.40 o 
   3   8   8       42.82       43.30      5.58 o 
   4   8   8       18.86       15.88      5.13 o 
  -5   9   8       37.36       49.79      4.94 o 
  -4   9   8       23.64       22.16      2.97 o 
  -3   9   8      124.37      136.82      5.22 o 
  -2   9   8        8.55       10.02      3.20 o 
  -1   9   8       21.42       24.65      3.68 o 
   0   9   8       16.22       17.18      4.63 o 
   1   9   8       49.92       43.21     11.80 o 
   2   9   8        5.92        6.24      2.75 o 
 -12   1   9       32.08       33.05      5.07 o 
 -11   1   9        5.90        6.09      2.16 o 
 -10   1   9       56.32       58.84      3.47 o 
  -9   1   9       30.38       32.85      2.34 o 
  -8   1   9       75.86       80.95      3.19 o 
  -7   1   9       10.43       14.94      1.52 o 
  -6   1   9      208.05      214.97      4.38 o 
  -5   1   9       59.45       62.67      2.42 o 
  -4   1   9      366.26      402.27      7.78 o 
  -3   1   9      211.32      214.15      4.00 o 
  -2   1   9      282.93      274.57      5.12 o 
  -1   1   9      309.42      311.23      5.06 o 
   0   1   9       55.09       49.50      2.86 o 
   1   1   9        0.79        2.92      0.90 o 
   2   1   9      349.94      327.60      5.47 o 
   3   1   9      483.84      497.21      7.40 o 
   4   1   9      261.13      268.22      5.77 o 
   5   1   9      276.29      277.60      7.02 o 
   6   1   9       27.90       25.94      4.31 o 
   7   1   9       68.23       69.35      6.92 o 
   8   1   9        9.69       12.03      6.52 o 
 -12   2   9       21.16       22.22      3.66 o 
 -11   2   9       17.15       22.31      3.37 o 
 -10   2   9       13.67       17.46      2.55 o 
  -9   2   9      126.58      127.62      4.29 o 
  -8   2   9      286.61      297.67      6.66 o 
  -7   2   9      490.23      495.14      8.64 o 
  -6   2   9      145.21      144.40      4.06 o 
  -5   2   9      396.07      397.84      6.72 o 
  -4   2   9       66.46       68.37      2.33 o 
  -3   2   9      537.45      507.19      7.84 o 
  -2   2   9      153.73      158.34      3.91 o 
  -1   2   9      167.21      167.02      3.48 o 
   0   2   9       10.01       13.83      1.26 o 
   1   2   9      338.10      340.27      5.55 o 
   2   2   9      213.61      227.25      5.28 o 
   3   2   9       10.58       10.17      1.57 o 
   4   2   9      817.23      798.66     13.94 o 
   5   2   9      251.28      243.12      7.56 o 
   6   2   9      199.38      183.76      7.21 o 
   7   2   9       92.34      105.52      8.59 o 
   8   2   9       12.16       12.81      4.11 o 
 -11   3   9        7.56        8.33      2.80 o 
 -10   3   9       34.73       30.11      3.09 o 
  -9   3   9       21.77       19.11      2.49 o 
  -8   3   9      266.83      277.20      6.32 o 
  -7   3   9       19.07       18.10      1.94 o 
  -6   3   9      349.31      331.06      7.37 o 
  -5   3   9       60.34       63.15      3.37 o 
  -4   3   9      129.24      119.00      3.60 o 
  -3   3   9       92.85       94.26      3.68 o 
  -2   3   9      346.99      375.15      6.70 o 
  -1   3   9      223.73      229.83      4.96 o 
   0   3   9       27.12       21.59      1.52 o 
   1   3   9       18.27       13.11      1.28 o 
   2   3   9      572.54      584.64      9.42 o 
   3   3   9      113.83       86.92      9.05 o 
   4   3   9      194.12      176.27      5.64 o 
   5   3   9      220.02      204.45      7.54 o 
   6   3   9       60.46       57.86      4.04 o 
   7   3   9       31.03       23.40      5.96 o 
   8   3   9        3.26        3.79      3.42 o 
 -11   4   9       35.96       38.45      6.76 o 
 -10   4   9        5.83        3.15      2.34 o 
  -9   4   9      113.26      114.93      5.29 o 
  -8   4   9       87.30       80.99      3.86 o 
  -7   4   9      109.40      115.80      4.10 o 
  -6   4   9      671.78      678.03     10.97 o 
  -5   4   9      366.47      355.82      6.97 o 
  -4   4   9       79.64       85.29      3.83 o 
  -3   4   9        6.99        5.04      1.21 o 
  -2   4   9       57.78       58.38      2.87 o 
  -1   4   9        6.31        6.26      1.29 o 
   0   4   9       19.56       18.04      1.71 o 
   1   4   9      227.73      247.61      4.69 o 
   2   4   9      394.84      393.98      8.57 o 
   3   4   9       73.01       79.40      4.95 o 
   4   4   9        5.11        3.11      1.19 o 
   5   4   9       68.41       73.35      5.90 o 
   6   4   9       18.53       29.62      3.24 o 
   7   4   9       39.75       50.52      5.30 o 
 -10   5   9       60.29       54.35      5.15 o 
  -9   5   9        6.36       11.22      2.82 o 
  -8   5   9       72.68       69.48      4.29 o 
  -7   5   9      301.42      308.89      6.94 o 
  -6   5   9      121.04      116.77      4.29 o 
  -5   5   9      529.00      507.76     14.13 o 
  -4   5   9       66.32       67.06      3.40 o 
  -3   5   9       20.93       24.85      2.21 o 
  -2   5   9      157.78      157.12      4.37 o 
  -1   5   9      106.21      110.75      3.64 o 
   0   5   9       71.66       69.52      3.01 o 
   1   5   9       20.97       22.12      2.33 o 
   2   5   9      496.03      484.41     12.06 o 
   3   5   9      229.49      242.82      6.87 o 
   4   5   9      214.63      215.55      7.78 o 
   5   5   9        9.35        9.64      2.21 o 
   6   5   9       12.43       14.93      2.73 o 
   7   5   9        0.77        0.69      1.97 o 
  -9   6   9       79.52       84.97      6.09 o 
  -8   6   9      159.36      158.86      7.12 o 
  -7   6   9       73.32       66.37      4.22 o 
  -6   6   9       92.96       84.38      4.08 o 
  -5   6   9       21.16       11.09      4.88 o 
  -4   6   9       74.88       69.74      3.55 o 
  -3   6   9       49.42       56.18      3.18 o 
  -2   6   9       97.08       90.64      3.79 o 
  -1   6   9      127.47      113.19      3.92 o 
   0   6   9       68.93       70.37      4.03 o 
   1   6   9      466.92      471.52     12.08 o 
   2   6   9        6.42        1.81      2.00 o 
   3   6   9       66.78       59.36      4.93 o 
   4   6   9       74.90       63.65      5.14 o 
   5   6   9       79.15       88.52      6.26 o 
   6   6   9      164.29      203.50      8.58 o 
  -8   7   9       79.97       73.58      6.08 o 
  -7   7   9       32.04       31.17      3.91 o 
  -6   7   9       97.76       97.02      5.18 o 
  -5   7   9       33.98       36.53      3.15 o 
  -4   7   9       64.51       60.49      3.68 o 
  -3   7   9      136.37      141.62      4.64 o 
  -2   7   9       19.90       18.91      2.19 o 
  -1   7   9       58.71       59.92      3.98 o 
   0   7   9       37.82       39.63      4.73 o 
   1   7   9      276.10      296.41      9.61 o 
   2   7   9       12.34       13.58      2.89 o 
   3   7   9       22.24       21.04      3.47 o 
   4   7   9       13.24       15.88      3.23 o 
   5   7   9        4.37        0.32      2.77 o 
  -7   8   9       35.85       52.76      5.15 o 
  -6   8   9        5.84        3.42      3.26 o 
  -5   8   9       44.78       39.99      3.62 o 
  -4   8   9      189.05      209.58      6.07 o 
  -3   8   9      163.03      167.04      5.33 o 
  -2   8   9       66.61       67.95      6.39 o 
  -1   8   9       91.32       93.99      6.66 o 
   0   8   9       85.06       77.27      5.77 o 
   1   8   9       10.98       11.25      2.85 o 
   2   8   9       27.00       25.63      3.82 o 
   3   8   9        7.72       10.24      2.99 o 
  -5   9   9       61.78       67.60      5.57 o 
  -4   9   9       96.58      107.25      6.46 o 
  -3   9   9       10.01       10.68      2.47 o 
  -2   9   9        0.43       -1.49      2.19 o 
  -1   9   9       13.56       12.01      3.06 o 
   0   9   9      149.86      171.61      8.13 o 
   1   9   9       16.96       14.08      3.38 o 
 -12   0  10       57.22       69.37      9.26 o 
 -11   0  10       17.46       14.80      3.67 o 
 -10   0  10      195.69      204.58      7.25 o 
  -9   0  10      139.20      139.18      5.86 o 
  -8   0  10       31.40       27.98      3.55 o 
  -7   0  10      224.74      236.60      6.92 o 
  -6   0  10      137.50      127.58      4.78 o 
  -5   0  10     1101.60     1163.89     21.12 o 
  -4   0  10       84.32       87.55      3.73 o 
  -3   0  10      141.32      155.85      4.96 o 
  -2   0  10      514.31      533.48     16.63 o 
  -1   0  10      112.73      103.79      4.03 o 
   0   0  10     1063.17      979.61     17.28 o 
   1   0  10      287.04      279.29      7.17 o 
   2   0  10      688.10      724.11     14.63 o 
   3   0  10       64.34       56.84      3.65 o 
   4   0  10      202.82      191.76     12.27 o 
   5   0  10       65.27       59.37      8.39 o 
   6   0  10       29.18       22.05      5.74 o 
   7   0  10       21.01       21.15      5.99 o 
   8   0  10       12.24       22.51      6.90 o 
 -12   1  10       17.00       27.88      4.00 o 
 -11   1  10       41.86       49.58      3.93 o 
 -10   1  10      140.79      144.60      4.79 o 
  -9   1  10       31.83       28.90      2.49 o 
  -8   1  10      532.26      509.64     11.24 o 
  -7   1  10      104.70      113.09      3.32 o 
  -6   1  10       68.63       75.05      3.83 o 
  -5   1  10      384.02      379.15      6.76 o 
  -4   1  10      110.95      117.19      3.22 o 
  -3   1  10       70.13       72.87      2.79 o 
  -2   1  10      128.25      121.18      3.03 o 
  -1   1  10      124.72      116.92      3.73 o 
   0   1  10      253.59      261.65      4.79 o 
   1   1  10     1102.11     1084.11     13.36 o 
   2   1  10     1250.77     1194.59     14.60 o 
   3   1  10      826.79      799.96     10.76 o 
   4   1  10       79.01       71.28      3.94 o 
   5   1  10      213.58      217.72     10.67 o 
   6   1  10       44.79       42.73      5.42 o 
   7   1  10       21.03       20.81      5.38 o 
   8   1  10        3.63        1.69      3.26 o 
 -11   2  10       23.57       26.00      3.15 o 
 -10   2  10       11.67       10.44      2.33 o 
  -9   2  10      217.18      220.76      5.79 o 
  -8   2  10       14.18       14.07      1.93 o 
  -7   2  10      117.38      110.17      5.11 o 
  -6   2  10       74.90       76.20      3.52 o 
  -5   2  10      262.39      271.06      5.73 o 
  -4   2  10       91.35       93.13      3.62 o 
  -3   2  10       36.86       42.27      2.12 o 
  -2   2  10       74.80       79.25      4.37 o 
  -1   2  10      213.87      213.95      4.20 o 
   0   2  10        2.06        0.33      0.79 o 
   1   2  10      123.31      123.28      3.23 o 
   2   2  10      151.62      147.27      3.59 o 
   3   2  10      103.78      101.36      3.65 o 
   4   2  10      158.99      150.09      5.22 o 
   5   2  10      225.98      237.52      8.14 o 
   6   2  10       55.00       51.30      4.60 o 
   7   2  10       67.50       88.91      8.00 o 
 -11   3  10       53.52       56.30      5.46 o 
 -10   3  10      138.03      149.29      6.26 o 
  -9   3  10       29.67       30.05      2.63 o 
  -8   3  10       51.43       48.93      3.10 o 
  -7   3  10      720.36      723.30     11.66 o 
  -6   3  10       21.83       23.09      2.13 o 
  -5   3  10      176.19      177.94      4.69 o 
  -4   3  10       92.61       92.34      3.28 o 
  -3   3  10       45.58       36.83      3.16 o 
  -2   3  10      306.43      296.81      5.92 o 
  -1   3  10       75.88       78.58      3.04 o 
   0   3  10      566.38      565.59      8.14 o 
   1   3  10      232.38      226.88      5.78 o 
   2   3  10       34.81       37.03      2.45 o 
   3   3  10       82.57       72.74      4.10 o 
   4   3  10      124.73      101.77      6.86 o 
   5   3  10       18.80       21.44      2.72 o 
   6   3  10        6.24        5.53      2.02 o 
   7   3  10       40.59       45.81     15.01 o 
 -11   4  10       19.27       24.34      4.91 o 
 -10   4  10       34.35       30.37      3.80 o 
  -9   4  10       43.02       41.33      3.53 o 
  -8   4  10      370.84      376.49      7.92 o 
  -7   4  10      355.63      340.14      7.29 o 
  -6   4  10      386.66      379.09      7.62 o 
  -5   4  10      313.47      307.45      6.54 o 
  -4   4  10       66.01       60.70      3.15 o 
  -3   4  10      254.98      270.37      5.89 o 
  -2   4  10       62.79       67.40      3.20 o 
  -1   4  10      375.45      357.14      7.16 o 
   0   4  10       60.26       60.24      2.94 o 
   1   4  10      142.60      130.52      6.04 o 
   2   4  10      555.28      513.62     10.44 o 
   3   4  10      286.22      274.18      7.37 o 
   4   4  10        2.17        3.51      1.64 o 
   5   4  10       74.02       75.79      4.84 o 
   6   4  10       77.48       94.30      5.46 o 
   7   4  10        8.09        1.88      2.59 o 
 -10   5  10        9.49        8.38      2.87 o 
  -9   5  10        5.66        3.72      2.38 o 
  -8   5  10      124.79      114.46      8.55 o 
  -7   5  10       26.76       26.17      2.51 o 
  -6   5  10       16.11       16.21      2.04 o 
  -5   5  10      111.50       99.70      5.23 o 
  -4   5  10      107.47      100.34      5.12 o 
  -3   5  10       68.65       70.02      3.42 o 
  -2   5  10        8.00       10.97      1.66 o 
  -1   5  10       31.63       29.77      2.31 o 
   0   5  10       62.12       56.48      4.34 o 
   1   5  10       42.93       32.60      3.51 o 
   2   5  10       35.21       28.31      3.42 o 
   3   5  10       24.56       24.96      3.27 o 
   4   5  10        5.61        5.39      2.24 o 
   5   5  10        7.67        3.36      2.48 o 
   6   5  10       35.77       37.65      3.88 o 
  -9   6  10       36.06       36.85      4.34 o 
  -8   6  10       71.49       68.20      4.56 o 
  -7   6  10       11.81       12.31      2.32 o 
  -6   6  10      114.17      111.19      4.62 o 
  -5   6  10       50.75       45.79      3.11 o 
  -4   6  10       73.57       69.76      3.68 o 
  -3   6  10       21.83       20.48      2.17 o 
  -2   6  10       54.76       52.71      3.17 o 
  -1   6  10      593.72      577.11     10.01 o 
   0   6  10       66.46       69.77      5.05 o 
   1   6  10       53.90       63.08      4.95 o 
   2   6  10      104.11       94.39      6.07 o 
   3   6  10       93.73       92.29      6.22 o 
   4   6  10       16.43        9.48      2.75 o 
   5   6  10       83.27       99.36      8.52 o 
  -8   7  10        7.95        6.89      2.67 o 
  -7   7  10       19.38       22.39      2.97 o 
  -6   7  10       97.13       97.88      5.32 o 
  -5   7  10       34.61       38.83      3.80 o 
  -4   7  10       11.31        5.81      1.74 o 
  -3   7  10      110.42      104.61      5.72 o 
  -2   7  10      101.40      101.00      5.56 o 
  -1   7  10       26.10       21.30      2.69 o 
   0   7  10      212.71      207.57      8.04 o 
   1   7  10       57.94       55.72      7.69 o 
   2   7  10       66.16       76.49      7.53 o 
   3   7  10      228.35      234.31     10.52 o 
   4   7  10       81.68       80.47      6.25 o 
  -7   8  10       68.29       78.85      6.35 o 
  -6   8  10       21.76       16.74      2.79 o 
  -5   8  10       57.09       61.33      6.32 o 
  -4   8  10       32.10       36.56      3.14 o 
  -3   8  10        4.08        5.15      1.79 o 
  -2   8  10       12.73       12.66      2.56 o 
  -1   8  10       75.65       79.65     10.36 o 
   0   8  10       44.31       34.92      4.23 o 
   1   8  10       64.25       67.90      6.34 o 
   2   8  10       30.68       32.38      4.14 o 
   3   8  10       34.04       40.92      4.75 o 
  -4   9  10       99.30      106.16      5.83 o 
  -3   9  10        7.98        9.02      2.47 o 
  -2   9  10        9.55       12.22      3.20 o 
  -1   9  10       12.91       14.83      3.35 o 
   0   9  10       97.81       96.79      6.87 o 
 -11   1  11       26.97       24.88      2.79 o 
 -10   1  11      100.92      100.56      4.62 o 
  -9   1  11      179.22      186.15      5.34 o 
  -8   1  11        9.12        8.48      1.70 o 
  -7   1  11      283.84      279.75      6.19 o 
  -6   1  11      214.92      232.86      5.45 o 
  -5   1  11      203.16      190.91      4.17 o 
  -4   1  11       84.68       86.14      2.86 o 
  -3   1  11      180.38      180.01      3.95 o 
  -2   1  11      153.05      152.26      5.30 o 
  -1   1  11      189.50      187.39      4.46 o 
   0   1  11      608.30      541.38     48.11 o 
   1   1  11      333.58      333.76      5.87 o 
   2   1  11      391.13      376.02      6.41 o 
   3   1  11      152.76      153.69      4.42 o 
   4   1  11       15.81       15.16      2.27 o 
   5   1  11       12.40       14.85      2.87 o 
   6   1  11       16.84       22.33      4.43 o 
   7   1  11       18.19       15.90      4.44 o 
 -11   2  11       10.19       12.00      2.65 o 
 -10   2  11      149.86      145.99      4.96 o 
  -9   2  11       22.17       22.86      2.62 o 
  -8   2  11      268.10      265.87      6.33 o 
  -7   2  11       15.47       12.44      1.80 o 
  -6   2  11       52.75       58.98      3.12 o 
  -5   2  11      138.98      132.76      4.01 o 
  -4   2  11       18.24       17.25      2.57 o 
  -3   2  11      105.34      103.24      3.85 o 
  -2   2  11       51.02       44.70      2.20 o 
  -1   2  11       12.12       12.90      1.68 o 
   0   2  11      769.76      743.21     11.11 o 
   1   2  11      189.54      183.26      5.78 o 
   2   2  11       59.21       59.10      3.09 o 
   3   2  11       94.56       86.42      4.42 o 
   4   2  11       11.20       11.66      2.16 o 
   5   2  11        4.31        5.28      2.27 o 
   6   2  11        7.49       11.19      3.72 o 
   7   2  11       21.20       28.66      5.08 o 
 -11   3  11       71.79       70.59      7.26 o 
 -10   3  11       50.22       47.61      4.75 o 
  -9   3  11      240.12      250.91      6.45 o 
  -8   3  11      260.89      265.76      8.43 o 
  -7   3  11      132.90      137.55      4.46 o 
  -6   3  11       42.31       37.45      2.68 o 
  -5   3  11       40.23       43.57      3.08 o 
  -4   3  11      187.28      177.01      7.15 o 
  -3   3  11        9.25        6.66      1.57 o 
  -2   3  11       52.39       52.10      2.81 o 
  -1   3  11       24.07       23.34      2.01 o 
   0   3  11      183.19      188.66      6.05 o 
   1   3  11      280.05      263.72      6.51 o 
   2   3  11      348.43      329.25      7.91 o 
   3   3  11       51.51       46.98      4.53 o 
   4   3  11       52.73       48.44      3.72 o 
   5   3  11       17.63       23.08      2.92 o 
   6   3  11        0.96       -0.48      3.53 o 
 -10   4  11        8.93        8.93      2.26 o 
  -9   4  11      114.82       95.52     14.55 o 
  -8   4  11       36.92       35.96      3.17 o 
  -7   4  11      248.92      247.15      6.82 o 
  -6   4  11        6.29        4.02      1.51 o 
  -5   4  11       83.89       85.38      3.89 o 
  -4   4  11       97.49       87.92      3.88 o 
  -3   4  11      111.80       96.57      4.47 o 
  -2   4  11      151.66      146.33      4.30 o 
  -1   4  11       96.28       80.74      3.52 o 
   0   4  11      589.25      540.44      9.15 o 
   1   4  11       38.53       36.68      2.94 o 
   2   4  11      269.25      179.55     72.21 o 
   3   4  11       36.33       31.02      3.61 o 
   4   4  11       13.73       22.84      2.84 o 
   5   4  11       76.33       88.54      5.97 o 
   6   4  11       12.88       14.08      2.75 o 
 -10   5  11       17.73       17.08      3.39 o 
  -9   5  11       37.08       36.44      4.50 o 
  -8   5  11       30.68       33.68      3.30 o 
  -7   5  11       23.65       23.09      2.44 o 
  -6   5  11       34.04       33.63      2.73 o 
  -5   5  11       15.29       18.66      2.49 o 
  -4   5  11      117.61      106.48      4.68 o 
  -3   5  11       33.75       30.11      2.43 o 
  -2   5  11      117.03      103.16      3.91 o 
  -1   5  11       10.91       10.59      2.41 o 
   0   5  11        1.34        3.49      1.55 o 
   1   5  11       59.34       52.35      4.42 o 
   2   5  11       47.95       41.19      6.41 o 
   3   5  11       60.55       62.89      7.07 o 
   4   5  11       10.64       15.77      3.17 o 
   5   5  11       40.69       41.35      5.33 o 
  -9   6  11       71.25       72.14      5.80 o 
  -8   6  11       80.48       75.79      4.89 o 
  -7   6  11       63.33       53.66      6.26 o 
  -6   6  11       18.16       20.27      2.39 o 
  -5   6  11        6.77        5.77      1.85 o 
  -4   6  11       33.66       33.37      2.77 o 
  -3   6  11       63.52       49.67      3.21 o 
  -2   6  11       43.57       43.76      2.98 o 
  -1   6  11       87.87       81.86      6.64 o 
   0   6  11        7.80        4.68      3.05 o 
   1   6  11       16.26       19.07      3.14 o 
   2   6  11       37.60       37.52      4.13 o 
   3   6  11        3.60        7.15      2.55 o 
   4   6  11       40.92       50.70      5.73 o 
  -8   7  11        1.78        4.15      2.66 o 
  -7   7  11        9.04        7.39      2.36 o 
  -6   7  11       90.31       93.10      6.00 o 
  -5   7  11       14.30       11.62      2.13 o 
  -4   7  11       23.29       20.48      2.47 o 
  -3   7  11       33.96       29.88      3.53 o 
  -2   7  11       17.47       16.20      2.51 o 
  -1   7  11      135.12      134.63      7.07 o 
   0   7  11       52.10       55.25      4.91 o 
   1   7  11       65.44       72.34      7.12 o 
   2   7  11       31.57       43.15      4.60 o 
   3   7  11       54.14       61.78      5.53 o 
  -6   8  11        4.52        1.93      2.09 o 
  -5   8  11       66.65       73.84      4.78 o 
  -4   8  11        0.59       -0.43      1.59 o 
  -3   8  11       84.81       81.77      5.15 o 
  -2   8  11       10.40        5.53      3.83 o 
  -1   8  11      334.91      361.41     12.64 o 
   0   8  11        4.68        7.66      2.72 o 
   1   8  11       40.89       45.82      8.33 o 
   2   8  11       47.37       60.60      5.73 o 
 -11   0  12      102.63      104.12     14.27 o 
 -10   0  12      246.13      256.20     30.44 o 
  -9   0  12       70.24       76.81      6.27 o 
  -8   0  12      107.22      122.13      7.89 o 
  -7   0  12      355.43      351.84      9.19 o 
  -6   0  12       37.94       42.53      5.19 o 
  -5   0  12      348.59      333.63     10.81 o 
  -4   0  12      440.59      417.75      9.94 o 
  -3   0  12        1.60        1.92      1.52 o 
  -2   0  12      383.15      381.91     16.47 o 
  -1   0  12     3074.83     3051.72     57.46 o 
   0   0  12     3270.36     3134.79     48.32 o 
   1   0  12     1258.21     1200.06     21.36 o 
   2   0  12       86.20       77.00      5.58 o 
   3   0  12      282.39      272.27      7.84 o 
   4   0  12      189.30      183.95     10.80 o 
   5   0  12       79.44       82.34     10.46 o 
   6   0  12      122.28      120.68     13.03 o 
 -11   1  12      347.94      367.71      9.46 o 
 -10   1  12       52.78       62.31      5.18 o 
  -9   1  12        5.59        8.31      1.81 o 
  -8   1  12      113.55      112.15      4.24 o 
  -7   1  12      131.34      132.94      4.29 o 
  -6   1  12       80.49       91.75      4.82 o 
  -5   1  12       15.82       19.76      1.95 o 
  -4   1  12       13.19       16.14      1.79 o 
  -3   1  12       99.74       95.08      3.34 o 
  -2   1  12      562.81      535.49      8.11 o 
  -1   1  12      130.24      120.60      3.43 o 
   0   1  12      210.19      229.47      5.87 o 
   1   1  12       62.14       66.51      2.93 o 
   2   1  12       77.02       73.69      3.16 o 
   3   1  12       11.67       10.23      1.75 o 
   4   1  12        0.35        3.72      2.15 o 
   5   1  12       41.90       37.40      5.20 o 
   6   1  12        7.46        5.25      3.35 o 
 -11   2  12       39.94       43.11      4.13 o 
 -10   2  12       74.31       79.20      4.41 o 
  -9   2  12      310.80      317.06      9.38 o 
  -8   2  12       10.65        9.68      1.83 o 
  -7   2  12       34.75       35.38      2.66 o 
  -6   2  12        8.12        4.74      1.44 o 
  -5   2  12        9.38        9.16      1.73 o 
  -4   2  12       22.09       22.62      2.64 o 
  -3   2  12      138.80      129.79      4.49 o 
  -2   2  12      325.21      301.38      6.29 o 
  -1   2  12      382.05      368.61      6.34 o 
   0   2  12      353.35      343.15      7.11 o 
   1   2  12      190.51      188.17      5.30 o 
   2   2  12      135.75      125.79      4.22 o 
   3   2  12      148.14      147.28      5.28 o 
   4   2  12       11.53       11.76      2.78 o 
   5   2  12        1.06        1.49      2.15 o 
   6   2  12       67.59       64.50     12.24 o 
 -11   3  12       54.88       53.64      4.35 o 
 -10   3  12       43.34       44.43      3.87 o 
  -9   3  12      207.14      202.52      5.86 o 
  -8   3  12       40.35       44.67      3.13 o 
  -7   3  12       34.12       31.72      2.61 o 
  -6   3  12       24.59       25.46      2.59 o 
  -5   3  12       69.26       63.61      3.40 o 
  -4   3  12       12.78       10.28      1.64 o 
  -3   3  12        8.42        6.50      1.28 o 
  -2   3  12       70.21       60.75      3.18 o 
  -1   3  12       33.68       37.65      2.53 o 
   0   3  12      222.31      214.03      5.20 o 
   1   3  12      246.13      221.97     29.46 o 
   2   3  12        7.89        9.87      1.98 o 
   3   3  12        6.32        4.11      1.80 o 
   4   3  12       59.88       67.11      4.42 o 
   5   3  12       15.19       17.40      2.75 o 
   6   3  12        9.66       11.75      3.70 o 
 -10   4  12       12.56       12.14      2.54 o 
  -9   4  12      158.02      168.83      6.31 o 
  -8   4  12       66.56       71.38      4.03 o 
  -7   4  12       37.32       35.38      2.82 o 
  -6   4  12       51.99       50.80      3.57 o 
  -5   4  12       20.26       19.92      2.18 o 
  -4   4  12      170.49      171.79      4.92 o 
  -3   4  12        6.77        5.51      1.48 o 
  -2   4  12      253.78      241.11      5.76 o 
  -1   4  12       58.07       42.86      2.75 o 
   0   4  12       46.73       38.63      3.06 o 
   1   4  12        6.60       13.11      2.65 o 
   2   4  12      103.48       65.66     21.43 o 
   3   4  12       22.61       20.99      3.57 o 
   4   4  12       17.33       16.19      3.16 o 
   5   4  12       79.46       97.20      6.58 o 
  -9   5  12        7.75        7.16      2.34 o 
  -8   5  12      194.58      200.93      5.99 o 
  -7   5  12        9.08        8.84      1.92 o 
  -6   5  12        6.52        5.82      1.94 o 
  -5   5  12        2.36        1.74      1.46 o 
  -4   5  12       32.90       36.66      2.84 o 
  -3   5  12      321.87      294.67      6.74 o 
  -2   5  12       30.97       31.12      2.53 o 
  -1   5  12       64.24       50.16      3.54 o 
   0   5  12      264.75      223.62      8.03 o 
   1   5  12      250.14      239.68      8.50 o 
   2   5  12       17.39       11.71      2.81 o 
   3   5  12        5.06        3.56      2.85 o 
   4   5  12       54.60       60.42      5.26 o 
   5   5  12       27.72       22.87      3.83 o 
  -8   6  12       41.14       43.35      3.93 o 
  -7   6  12       30.40       28.43      2.85 o 
  -6   6  12        5.50        4.68      1.65 o 
  -5   6  12       30.91       29.29      3.14 o 
  -4   6  12        7.25        8.20      1.84 o 
  -3   6  12        6.61        7.12      1.86 o 
  -2   6  12       38.95       35.40      2.80 o 
  -1   6  12       43.21       37.44      3.38 o 
   0   6  12       49.11       45.40      4.45 o 
   1   6  12      115.79      115.37      8.55 o 
   2   6  12       13.36       14.91      3.14 o 
   3   6  12       51.24       52.00      5.10 o 
   4   6  12       33.16       37.88      9.10 o 
  -7   7  12       16.10       16.72      2.86 o 
  -6   7  12       23.67       27.38      2.91 o 
  -5   7  12       55.49       63.36      3.98 o 
  -4   7  12       48.42       49.89      3.49 o 
  -3   7  12       81.88       93.71      5.24 o 
  -2   7  12       22.76       25.23      3.03 o 
  -1   7  12       86.28       80.11      6.65 o 
   0   7  12        1.65        1.62      2.23 o 
   1   7  12        4.75        2.69      2.42 o 
   2   7  12       41.13       48.56      4.93 o 
  -5   8  12        6.04        7.53      2.38 o 
  -4   8  12       21.93       25.82      3.39 o 
  -3   8  12       24.29       29.15      3.35 o 
  -2   8  12       50.37       54.12      5.18 o 
  -1   8  12      190.85      213.86     12.84 o 
   0   8  12       50.57       50.25      5.23 o 
 -11   1  13       46.63       55.78      4.44 o 
 -10   1  13       24.78       27.62      3.61 o 
  -9   1  13       11.28        9.60      2.13 o 
  -8   1  13       30.21       32.72      2.73 o 
  -7   1  13        1.45        0.42      1.28 o 
  -6   1  13       34.10       33.50      2.59 o 
  -5   1  13       23.61       25.24      2.25 o 
  -4   1  13      155.09      160.22      4.58 o 
  -3   1  13      168.44      153.76      5.58 o 
  -2   1  13      823.07      797.14     13.77 o 
  -1   1  13       57.97       58.90      2.83 o 
   0   1  13       64.36       61.30      3.13 o 
   1   1  13       26.25       24.84      2.32 o 
   2   1  13       58.42       55.20      3.26 o 
   3   1  13        6.85        7.80      2.10 o 
   4   1  13        4.23        3.35      2.31 o 
   5   1  13       71.56       77.13      7.48 o 
   6   1  13       34.60       38.03      5.76 o 
 -11   2  13       65.25       74.68      5.87 o 
 -10   2  13      176.21      186.73      5.87 o 
  -9   2  13      121.24      119.96      4.86 o 
  -8   2  13       38.48       31.69      3.05 o 
  -7   2  13       88.86       84.54      4.73 o 
  -6   2  13       63.22       54.83      3.58 o 
  -5   2  13      147.99      139.36      4.41 o 
  -4   2  13       59.18       51.44      3.79 o 
  -3   2  13      148.22      138.07      4.30 o 
  -2   2  13      103.29      101.89      4.29 o 
  -1   2  13      208.68      201.06      5.11 o 
   0   2  13       16.63       15.92      1.90 o 
   1   2  13       74.50       63.84      4.99 o 
   2   2  13       49.62       51.67      3.19 o 
   3   2  13        2.47        2.42      2.40 o 
   4   2  13       11.56        9.22      2.64 o 
   5   2  13       81.17       87.48     10.63 o 
 -10   3  13        8.43        8.88      2.46 o 
  -9   3  13       51.42       52.14      3.59 o 
  -8   3  13       91.41       87.61      4.35 o 
  -7   3  13       15.05       12.99      2.05 o 
  -6   3  13       25.90       27.76      4.38 o 
  -5   3  13        8.39        8.49      1.75 o 
  -4   3  13      161.76      141.40      4.51 o 
  -3   3  13      318.03      299.80      7.68 o 
  -2   3  13      251.04      232.28      6.63 o 
  -1   3  13       56.47       64.28      3.65 o 
   0   3  13      154.76      145.89      4.42 o 
   1   3  13      160.56      155.83      5.41 o 
   2   3  13        5.49        1.02      3.38 o 
   3   3  13       89.28      108.02      6.49 o 
   4   3  13       14.96       23.92      3.09 o 
   5   3  13       55.39       58.01      5.37 o 
 -10   4  13       33.47       31.31      3.54 o 
  -9   4  13       42.50       39.54      3.22 o 
  -8   4  13       34.01       30.68      3.14 o 
  -7   4  13       40.76       38.48      3.05 o 
  -6   4  13      105.94      102.34      7.52 o 
  -5   4  13      126.75      112.70      5.07 o 
  -4   4  13       66.09       54.84      3.75 o 
  -3   4  13       77.91       74.23      3.72 o 
  -2   4  13       82.87       74.70      3.71 o 
  -1   4  13      282.92      254.34      6.08 o 
   0   4  13       60.36       58.79      8.71 o 
   1   4  13       42.64       29.41      3.71 o 
   2   4  13        1.26        1.82      2.00 o 
   3   4  13       34.39       29.68     11.20 o 
   4   4  13        5.24        2.64      2.36 o 
  -9   5  13       98.37       89.87     10.09 o 
  -8   5  13       82.81       88.85      4.63 o 
  -7   5  13       24.30       27.15      3.11 o 
  -6   5  13        4.83        2.29      1.69 o 
  -5   5  13       72.55       63.64      3.72 o 
  -4   5  13      190.31      182.93      6.22 o 
  -3   5  13       82.00       82.86      4.62 o 
  -2   5  13       51.16       48.78      3.17 o 
  -1   5  13        2.35        0.12      1.56 o 
   0   5  13       15.80        9.32      2.54 o 
   1   5  13       52.73       45.97      4.45 o 
   2   5  13       24.72       28.88      3.96 o 
   3   5  13       43.42       49.06      4.89 o 
   4   5  13       31.76       36.75      4.43 o 
  -8   6  13       44.53       44.61      4.12 o 
  -7   6  13       17.32       18.61      2.54 o 
  -6   6  13       34.17       30.82      5.01 o 
  -5   6  13       14.46        9.82      1.97 o 
  -4   6  13        0.61        1.58      1.59 o 
  -3   6  13       15.29       17.33      2.26 o 
  -2   6  13       19.87       24.54      2.99 o 
  -1   6  13       31.78       36.67      4.30 o 
   0   6  13        2.24        0.14      3.10 o 
   1   6  13       56.32       65.13      5.51 o 
   2   6  13        7.02        6.77      4.03 o 
   3   6  13        0.99       -0.91      2.18 o 
  -6   7  13      101.44      104.15      5.17 o 
  -5   7  13       26.54       34.24      3.22 o 
  -4   7  13        2.40        0.15      1.65 o 
  -3   7  13      100.66      106.66      5.76 o 
  -2   7  13       14.29       18.73      3.67 o 
  -1   7  13        3.11        2.51      2.30 o 
   0   7  13       82.80       90.48      7.68 o 
   1   7  13       17.00       16.18      3.45 o 
 -10   0  14      124.34      130.62     11.78 o 
  -9   0  14       43.69       44.02      5.15 o 
  -8   0  14       53.40       59.87      5.80 o 
  -7   0  14       27.47       26.28      4.04 o 
  -6   0  14       32.82       26.63      5.06 o 
  -5   0  14       14.36       13.96      3.89 o 
  -4   0  14      265.59      259.99      7.76 o 
  -3   0  14     1548.12     1534.53     26.61 o 
  -2   0  14      215.15      216.16      7.02 o 
  -1   0  14      183.47      181.92      7.77 o 
   0   0  14      112.09      108.99      5.28 o 
   1   0  14      234.02      239.11      7.62 o 
   2   0  14        7.28        7.03      2.22 o 
   3   0  14       13.39       11.56      6.67 o 
   4   0  14      168.20      187.90     14.13 o 
   5   0  14      156.95      203.72     15.40 o 
 -10   1  14       15.81       16.83      2.81 o 
  -9   1  14        7.59        7.28      2.11 o 
  -8   1  14        5.57        6.80      1.97 o 
  -7   1  14       58.82       55.11      3.35 o 
  -6   1  14      126.06      131.69      4.42 o 
  -5   1  14       11.79       10.62      1.76 o 
  -4   1  14      411.35      395.82      7.91 o 
  -3   1  14      780.56      764.32     12.22 o 
  -2   1  14     1187.69     1111.61     43.36 o 
  -1   1  14      133.00      134.21      3.84 o 
   0   1  14      116.16      111.83      6.23 o 
   1   1  14       51.68       51.21      2.90 o 
   2   1  14       20.27       20.38      2.29 o 
   3   1  14      120.97      124.17     10.76 o 
   4   1  14      142.61      143.01      7.05 o 
   5   1  14       16.31       21.84     13.07 o 
 -10   2  14       12.92       11.40      2.57 o 
  -9   2  14        3.83        4.56      1.79 o 
  -8   2  14       31.46       31.06      2.83 o 
  -7   2  14       63.39       63.53      3.64 o 
  -6   2  14      157.90      165.95      5.68 o 
  -5   2  14       29.24       27.74      2.51 o 
  -4   2  14      386.11      385.89      8.93 o 
  -3   2  14        5.12        7.61      1.67 o 
  -2   2  14       19.18       22.61      2.20 o 
  -1   2  14      165.98      169.12      5.45 o 
   0   2  14       15.41       17.96      2.08 o 
   1   2  14        1.12        1.56      1.78 o 
   2   2  14       60.36       64.57      5.89 o 
   3   2  14       42.55       42.82      3.67 o 
   4   2  14       19.37       26.46      3.96 o 
   5   2  14        5.89       15.94      4.31 o 
 -10   3  14        7.49        7.15      2.10 o 
  -9   3  14        3.20        4.93      1.85 o 
  -8   3  14       24.24       22.14      2.52 o 
  -7   3  14      101.72      105.50      6.18 o 
  -6   3  14        1.11        0.74      1.33 o 
  -5   3  14      169.19      160.15      5.01 o 
  -4   3  14      104.52       88.31      4.14 o 
  -3   3  14        0.89        1.31      1.35 o 
  -2   3  14       23.19       21.34      2.20 o 
  -1   3  14       94.98       95.56      4.78 o 
   0   3  14       57.05       46.19      8.12 o 
   1   3  14       78.11       73.67      5.39 o 
   2   3  14       45.53       38.93      9.68 o 
   3   3  14       27.92       33.84      4.05 o 
   4   3  14       24.32       29.53      3.99 o 
  -9   4  14        6.89        9.43      2.15 o 
  -8   4  14       12.37       10.14      2.14 o 
  -7   4  14        5.71        4.70      1.80 o 
  -6   4  14       43.34       42.26      3.34 o 
  -5   4  14       30.11       24.37      2.51 o 
  -4   4  14       15.22       11.70      2.27 o 
  -3   4  14      103.53      100.57      4.53 o 
  -2   4  14       10.84       11.75      2.13 o 
  -1   4  14        1.19       -0.06      1.55 o 
   0   4  14       13.50       11.43      2.23 o 
   1   4  14       38.79       39.70      4.11 o 
   2   4  14       29.65       29.32      3.92 o 
   3   4  14       35.99       21.98     15.89 o 
   4   4  14       70.96       87.15      6.56 o 
  -8   5  14       18.36       18.28      2.47 o 
  -7   5  14       41.69       45.14      3.80 o 
  -6   5  14       51.44       51.12      3.97 o 
  -5   5  14       16.19       20.10      2.41 o 
  -4   5  14       27.35       25.63      2.79 o 
  -3   5  14        4.50        4.81      1.71 o 
  -2   5  14       34.57       28.70      3.04 o 
  -1   5  14       22.95       24.06      2.87 o 
   0   5  14       18.47       18.21      3.25 o 
   1   5  14        7.81        7.15      2.61 o 
   2   5  14       40.26       37.08      4.54 o 
   3   5  14       42.32       57.01      6.08 o 
  -7   6  14        9.76       12.50      2.64 o 
  -6   6  14      120.34      134.10      5.97 o 
  -5   6  14        4.33        4.15      2.13 o 
  -4   6  14       16.73       14.80      2.90 o 
  -3   6  14       11.22        6.36      1.91 o 
  -2   6  14       85.75       77.88      4.93 o 
  -1   6  14       13.13       16.33      3.26 o 
   0   6  14        5.93        3.60      2.37 o 
   1   6  14       12.13       18.91      3.46 o 
  -5   7  14      108.13      119.94      8.15 o 
  -4   7  14       90.21      105.20      5.26 o 
  -3   7  14       44.97       49.16      4.24 o 
  -2   7  14       25.42       22.25      3.82 o 
  -1   7  14       99.97       97.77      6.96 o 
 -10   1  15        3.19       -2.31      1.71 o 
  -9   1  15       41.25       40.57      5.49 o 
  -8   1  15       57.14       61.57      4.29 o 
  -7   1  15       45.10       45.20      3.62 o 
  -6   1  15       11.66       17.61      2.50 o 
  -5   1  15       44.09       42.02      2.95 o 
  -4   1  15      114.77      107.16      4.42 o 
  -3   1  15       89.25       92.04      4.19 o 
  -2   1  15       28.37       32.24      3.40 o 
  -1   1  15       60.10       60.58      3.43 o 
   0   1  15       13.28       13.71      1.94 o 
   1   1  15       20.25       24.75      2.55 o 
   2   1  15       40.50       45.11      3.30 o 
   3   1  15      107.66      133.11     13.95 o 
   4   1  15        4.04        5.14      3.40 o 
 -10   2  15       21.60       25.74      3.27 o 
  -9   2  15        0.70       -0.79      1.78 o 
  -8   2  15       22.44       22.03      2.50 o 
  -7   2  15       74.99       68.64      3.93 o 
  -6   2  15      141.72      133.35      4.70 o 
  -5   2  15      615.12      595.91     10.81 o 
  -4   2  15      233.88      222.38      5.94 o 
  -3   2  15      119.03      120.63      5.60 o 
  -2   2  15        6.66        8.13      1.72 o 
  -1   2  15       31.37       37.75      3.19 o 
   0   2  15       83.66       85.21      4.95 o 
   1   2  15        5.27        8.31      2.08 o 
   2   2  15       21.42       26.88      3.59 o 
   3   2  15        2.50        7.23      3.38 o 
   4   2  15        2.28        3.06      3.21 o 
  -9   3  15       13.78       14.93      2.46 o 
  -8   3  15        0.21        1.48      1.66 o 
  -7   3  15      142.51      151.79      5.22 o 
  -6   3  15       97.56       82.06      5.08 o 
  -5   3  15      237.47      246.81      7.39 o 
  -4   3  15       31.90       32.15      2.73 o 
  -3   3  15        5.34        6.72      1.77 o 
  -2   3  15       47.55       45.43      3.15 o 
  -1   3  15        9.06        7.67      1.79 o 
   0   3  15        7.75        6.08      1.82 o 
   1   3  15       17.90       20.29      3.37 o 
   2   3  15       17.50       17.91      3.22 o 
   3   3  15       79.04       80.78      6.07 o 
  -8   4  15       29.73       32.29      3.05 o 
  -7   4  15        5.84        7.90      2.02 o 
  -6   4  15      112.28      117.59      5.22 o 
  -5   4  15       99.53       90.82      4.52 o 
  -4   4  15       19.82       22.92      2.49 o 
  -3   4  15       55.47       52.63      3.41 o 
  -2   4  15       31.50       27.86      2.66 o 
  -1   4  15      264.50      275.71      7.87 o 
   0   4  15       42.46       45.63      4.61 o 
   1   4  15       45.09       41.80      5.73 o 
   2   4  15        3.96        3.25      2.57 o 
  -7   5  15       49.39       50.89      3.71 o 
  -6   5  15       22.70       19.46      3.05 o 
  -5   5  15       42.52       50.17      4.07 o 
  -4   5  15       35.68       35.09      3.07 o 
  -3   5  15       49.66       49.16      3.59 o 
  -2   5  15      119.22      137.16      6.17 o 
  -1   5  15      155.53      162.98      9.02 o 
   0   5  15       24.20       27.13      4.84 o 
   1   5  15       37.51       42.86      4.76 o 
  -6   6  15       45.56       53.50      4.71 o 
  -5   6  15       65.79       80.88      4.64 o 
  -4   6  15       22.69       25.85      2.83 o 
  -3   6  15       38.90       37.35      3.67 o 
  -2   6  15       46.62       48.89      4.90 o 
  -1   6  15       26.52       28.98      4.14 o 
   0   6  15      129.03      157.54     11.95 o 
  -9   0  16        5.26        4.53      3.14 o 
  -8   0  16       83.07       76.99     10.36 o 
  -7   0  16       75.03       74.66      6.51 o 
  -6   0  16       99.22       93.38      7.17 o 
  -5   0  16      120.52      111.66      7.84 o 
  -4   0  16      287.68      306.43     11.45 o 
  -2   0  16        6.72        7.59      2.85 o 
  -1   0  16       45.52       43.89      4.96 o 
   0   0  16        1.04        0.16      1.84 o 
   1   0  16      260.87      270.28      8.75 o 
   2   0  16      130.26      144.96     10.30 o 
   3   0  16        0.36        7.54      4.92 o 
  -9   1  16       58.93       62.40      4.53 o 
  -8   1  16        1.69        0.20      1.69 o 
  -7   1  16       83.06       82.82      4.91 o 
  -6   1  16       71.48       68.68      4.44 o 
  -5   1  16      162.71      163.63      5.90 o 
  -4   1  16       70.72       60.00      9.51 o 
  -3   1  16       41.28       40.30      2.98 o 
  -2   1  16       29.33       28.79      2.61 o 
  -1   1  16       95.02      100.78      4.57 o 
   0   1  16        2.05        2.81      1.53 o 
   1   1  16        2.89        1.66      1.77 o 
   2   1  16      322.10      361.89     27.71 o 
   3   1  16       75.72      101.60     10.53 o 
  -9   2  16       11.07       12.24      2.57 o 
  -8   2  16       31.41       34.53      3.51 o 
  -7   2  16      165.77      167.41      6.22 o 
  -6   2  16       76.55       71.65      4.04 o 
  -5   2  16      135.85      146.08      5.01 o 
  -4   2  16      261.14      257.21      7.15 o 
  -3   2  16       46.15       41.70      3.44 o 
  -2   2  16       17.01       14.44      2.13 o 
  -1   2  16       15.23       14.03      2.10 o 
   0   2  16       21.37       23.54      2.86 o 
   1   2  16      139.71      156.53      7.07 o 
   2   2  16        7.79        7.22      2.70 o 
  -8   3  16      224.40      246.26      7.00 o 
  -7   3  16       29.14       28.66      3.15 o 
  -6   3  16      132.47      128.56      5.35 o 
  -5   3  16       76.11       60.88      3.77 o 
  -4   3  16       38.06       38.75      4.27 o 
  -3   3  16       41.40       44.79      3.26 o 
  -2   3  16        1.68        1.33      1.55 o 
  -1   3  16       61.94       58.01      4.21 o 
   0   3  16       94.46       92.88      5.19 o 
   1   3  16       86.89      102.22      6.66 o 
   2   3  16       57.98       68.19      8.69 o 
  -8   4  16        9.87       11.69      2.37 o 
  -7   4  16       17.71       24.30      3.29 o 
  -6   4  16      151.86      146.07      6.04 o 
  -5   4  16       38.40       45.29      3.47 o 
  -4   4  16       28.69       30.31      3.06 o 
  -3   4  16       14.88       16.02      2.32 o 
  -2   4  16        2.90        2.56      1.93 o 
  -1   4  16       22.65       24.52      3.05 o 
   0   4  16       28.31       32.48      6.32 o 
   1   4  16        1.70        0.00      3.13 o 
  -6   5  16       49.68       55.02      3.90 o 
  -5   5  16       18.25       18.67      2.96 o 
  -4   5  16       38.91       43.22      3.45 o 
  -3   5  16        4.64        2.68      2.04 o 
  -2   5  16       29.96       24.13      3.14 o 
  -1   5  16       33.81       39.74      9.86 o 
   0   5  16       24.39       24.44      3.83 o 
  -8   1  17       23.18       26.79      3.24 o 
  -7   1  17       51.35       46.36      3.93 o 
  -6   1  17       43.47       46.31      3.88 o 
  -5   1  17       37.37       42.20      3.62 o 
  -4   1  17        8.48        5.63      3.69 o 
  -3   1  17       10.35       12.77      2.32 o 
  -2   1  17        1.76        4.25      1.89 o 
  -1   1  17       24.90       26.07      2.62 o 
   0   1  17       73.61       81.30      5.35 o 
   1   1  17       47.19       52.76      4.15 o 
   2   1  17       19.38       30.64      5.14 o 
  -8   2  17       93.12       93.51      6.46 o 
  -7   2  17       56.73       52.07      4.19 o 
  -6   2  17       83.57       88.59      5.14 o 
  -5   2  17      194.07      173.94     31.85 o 
  -4   2  17       27.91       28.56      2.78 o 
  -3   2  17       30.70       30.67      2.83 o 
  -2   2  17       10.24       10.84      2.10 o 
  -1   2  17       47.90       52.15      5.66 o 
   0   2  17       25.44       24.91      3.10 o 
   1   2  17       20.47       32.64      4.21 o 
  -7   3  17      282.47      284.53      7.58 o 
  -6   3  17       28.82       31.53      3.02 o 
  -5   3  17       74.54       71.82      5.13 o 
  -4   3  17        6.20        5.54      1.96 o 
  -3   3  17      130.00      133.46      5.15 o 
  -2   3  17       12.90       14.79      2.35 o 
  -1   3  17       10.97       15.54      2.73 o 
   0   3  17       24.93       29.27      4.04 o 
   1   3  17       33.34       33.86      4.34 o 
  -6   4  17       50.78       51.50      4.27 o 
  -5   4  17       67.40       68.88      4.27 o 
  -4   4  17       47.73       48.06      3.56 o 
  -3   4  17       60.72       69.81      4.68 o 
  -2   4  17       30.73       35.80      3.64 o 
  -1   4  17        4.96        7.24      2.75 o 
  -7   0  18       26.86       24.33      4.35 o 
  -6   0  18       41.40       45.04      5.55 o 
  -5   0  18       43.54       41.87      5.49 o 
  -4   0  18        4.00        5.13      3.02 o 
  -3   0  18       42.66       47.02      5.44 o 
  -2   0  18       18.77       21.85      4.07 o 
  -1   0  18       45.08       55.55      5.99 o 
   0   0  18      334.88      420.42     21.13 o 
  -7   1  18       53.13       58.29      4.53 o 
  -6   1  18       47.27       43.80      3.89 o 
  -5   1  18        6.69        7.02      2.18 o 
  -4   1  18        5.10        2.60      1.91 o 
  -3   1  18       32.46       33.55      3.34 o 
  -2   1  18       62.27       67.24      4.55 o 
  -1   1  18       81.42       80.19     11.42 o 
   0   1  18       39.17       48.70      4.73 o 
  -6   2  18       16.80       16.51      2.80 o 
  -5   2  18       35.34       24.90      7.30 o 
  -4   2  18       21.49       24.09      3.08 o 
  -3   2  18       44.86       39.91      3.65 o 
  -2   2  18      161.18      182.47      6.55 o 
  -1   2  18       90.75      110.50      5.97 o 
  -5   3  18       58.06       65.62      4.24 o 
  -4   3  18        0.88        2.71      1.60 o 
  -3   3  18       51.14       56.54      3.91 o 
  -2   3  18        8.33        9.24      3.07 o 
  -4   1  19       20.77       25.28      3.25 o 
  -3   1  19        6.32        6.52      2.12 o 
                                                 
